# Supplementary material for: Runx3-mediated Transcriptional Program in Cytotoxic Lymphocytes
Source: PLoS One. 2013 Nov 13;8(11):e80467. doi: 10.1371/journal.pone.0080467 (PMC3827420; doi:10.1371/journal.pone.0080467)
Supplement: Table S2 — Microarray differentially expressed genes in Runx3-/- versus WT resting and IL-2-activated CD8-TC and NKC. (XLS) [file pone.0080467.s007.xls]

## Sheet: DE genes_resting CD8
Table S2. Microarray differentially expressed genes in Runx3-/- vs WT in resting CD8-TC
Transcript ID	Gene Symbol	Fold-Change (KO vs. WT)	p-value (KO vs. WT)
10485357		-61.4619	0.00779834
10582562		-21.5206	0.00141565
10582582		-21.0547	0.00369333
10582584		-21.0547	0.00369333
10582580		-17.8529	0.00371445
10545247	Igk-V19-14	-17.1913	5e-06
10545198	Igkv4-71	-14.8785	1.99e-05
10572897	Hmox1	-13.0957	0.000408325
10538880	Igk-V1	-11.7978	8.38e-06
10538921		-11.5452	0.000105447
10538871	Gm4964	-11.4546	0.000118689
10602372	Alas2	-10.4703	0.00012691
10375058	Hba-a2	-10.3859	0.0025893
10582916		-10.2394	0.0437644
10361292	Cr2	-9.9951	0.000777595
10375051	Hba-a1	-9.79716	0.00266372
10551025	Cd79a	-9.19503	4.83e-05
10566254	Hbb-b1	-8.66012	0.0016267
10566258	Hbb-b1	-8.56519	0.00195498
10545177		-8.17293	0.00607036
10590623	Cxcr6	-8.09515	0.000434317
10354374	Slc40a1	-8.09027	0.00244865
10545184	Gm10880	-8.03562	5.84e-07
10545196	Gm1419	-7.59457	9.47e-05
10469358	Mrc1	-7.52348	0.000395719
10582899		-7.43527	0.037234
10403018	IghmAC38.205.12	-7.36948	0.00013563
10349593	Faim3	-7.33109	0.000197226
10466172	Ms4a1	-7.28666	0.000289342
10378438		-7.28237	0.0185183
10391649	Slc4a1	-7.24157	0.000388934
10497337	Car1	-7.24136	0.00909356
10538882	Gm5571	-7.21058	0.000956572
10456071	Csf1r	-7.16199	0.000903329
10517517	C1qa	-7.10235	0.00151897
10438415	Igl-V2	-7.00634	3.66e-05
10372648	Lyz2	-6.99487	0.00278
10347220		-6.88429	0.000113495
10347224		-6.88429	0.000113495
10379650	Slfn3	-6.88429	0.000113495
10347222		-6.72417	0.000380114
10545175	Igk	-6.70097	0.00107204
10531126	Igj	-6.57795	0.000236795
10381460	Rnu2	-6.38248	0.00046595
10381470	Rnu2	-6.38248	0.00046595
10381472	Rnu2	-6.38248	0.00046595
10391488	Rnu2	-6.38248	0.00046595
10596148	Trf	-6.32087	0.0119312
10578688	Rnu2	-6.27555	0.000662096
10545231	LOC100047053	-6.26965	0.000511982
10517508	C1qb	-6.20527	0.000195452
10545173	Igk	-6.16483	0.000820038
10381458	Rnu2	-6.15738	0.000669847
10517513	C1qc	-6.15673	0.00137798
10545187	Gm1502	-6.13007	5.09e-05
10378286	Itgae	-6.11681	0.000293132
10538924	LOC100046496	-5.98276	0.000402088
10571840	Hpgd	-5.91763	9.6e-05
10467979	Scd1	-5.88557	0.000356481
10420758	Blk	-5.67523	0.000470982
10567863	Cd19	-5.64526	0.000930486
10512669	Pax5	-5.46484	0.000580564
10403015	AI324046	-5.36752	0.000166014
10480849	Fcna	-5.3181	0.00191448
10476021	Sirpa	-5.24498	5.25e-05
10501608	Vcam1	-5.11736	0.00224313
10603736	Rnu2	-5.10167	0.00056938
10585276	Pou2af1	-5.01772	0.00106432
10446282	Emr1	-5.01714	0.000884296
10537909	Rny3	-4.99211	0.000521194
10403034	LOC100046275	-4.98479	0.000446901
10458278	2010001M09Rik	-4.9667	0.000572668
10487208	Atp8b4	-4.93988	0.00268748
10545208	Gm189	-4.91703	0.00101154
10502335	Bank1	-4.90983	0.00125787
10392142	Cd79b	-4.88573	0.00176326
10538903	Igk	-4.86309	0.00044534
10562132	Cd22	-4.82233	0.00423983
10526085		-4.65675	3.17e-05
10576757	Fcer2a	-4.64828	6.4e-05
10555233		-4.5657	0.0361209
10496771	Mcoln2	-4.53169	0.00272538
10362896	Cd24a	-4.45826	0.00119729
10573054	Gypa	-4.44739	0.00926139
10403048	Ighv1-72	-4.3639	0.00074513
10508721	Snora44	-4.29909	0.00194819
10402268	Lgmn	-4.26728	0.000845121
10561104	Axl	-4.19092	0.000132549
10375360	Ebf1	-4.13347	0.00547507
10368675	Marcks	-4.12279	0.0145
10440491	App	-4.11455	3.16e-05
10542214	Klrd1	-4.0955	0.00140028
10403054	LOC435333	-4.07662	0.0039638
10442115	Vmn2r96	-4.06776	0.0421889
10444236	H2-DMb2	-4.03667	0.00291307
10508719	Snora16a	-3.99172	0.0163937
10598023		-3.98792	0.00245006
10484888	Ptprj	-3.97918	0.00330572
10503098	Lyn	-3.96896	0.0014767
10541605	Clec4n	-3.92077	0.00359451
10489204	Tgm2	-3.9095	0.000590685
10484894	Ptprj	-3.90481	0.000553953
10560624	Apoe	-3.88858	0.000970846
10339559		-3.87705	0.0068544
10509122	Cnr2	-3.84312	5.74e-05
10467508	Blnk	-3.83805	0.000125842
10538868		-3.82822	0.00534384
10479182	Gm14430	-3.82279	0.0254561
10479189	Gm14430	-3.82279	0.0254561
10490259	100043387	-3.82279	0.0254561
10490262	Gm14430	-3.82279	0.0254561
10490265	Gm14430	-3.82279	0.0254561
10490268	Gm14430	-3.82279	0.0254561
10490291	Gm14430	-3.82279	0.0254561
10461162	Snord22	-3.80611	0.00397391
10405216	Sykb	-3.79766	0.000671488
10402991	Ighvq52.3.8	-3.73815	0.00147455
10426315	Lrrk2	-3.71422	0.00243319
10545215	Igk-V28	-3.70873	4.83e-05
10445953	Emr4	-3.67616	0.00336877
10545182	Gm459	-3.67472	0.0189132
10445293	Pla2g7	-3.65066	0.000173749
10471675	Glo1	-3.64117	0.000239274
10586933	Nedd4	-3.58363	0.00554111
10449644	Glo1	-3.55923	0.000208326
10402325	Asb2	-3.50335	0.00481362
10394054	Cd7	-3.47983	0.0108473
10507872		-3.46784	0.00324844
10408557	Serpinb1a	-3.4519	0.000435085
10512487	Rmrp	-3.44158	0.00117132
10339134		-3.43196	0.0220236
10473809	Sfpi1	-3.3984	0.0103714
10531407	Cxcl9	-3.391	0.0357932
10559467	Pira1	-3.37828	0.000405063
10557928	Itgad	-3.37515	0.000236902
10403021		-3.36973	0.00262521
10521678	Cd38	-3.36453	0.00297633
10390032	Acsf2	-3.36058	0.000887684
10445758	Treml4	-3.30948	0.00823453
10545235	LOC100047070	-3.30526	0.00806194
10587778		-3.30258	0.0133039
10371662	Spic	-3.27567	0.00327043
10492971	Fcrl1	-3.25903	0.000516908
10479192	OTTMUSG00000016609	-3.24667	0.0327421
10479195	100043387	-3.24667	0.0327421
10479198	Gm14430	-3.24667	0.0327421
10490273	100043387	-3.24667	0.0327421
10490923	Car2	-3.24661	0.0029669
10446965	Rasgrp3	-3.24301	0.0201352
10530841	Igfbp7	-3.21456	0.0034983
10598041		-3.21425	0.0409841
10603860	Cfp	-3.19278	0.0037871
10406928	Cd180	-3.18972	0.00266856
10528207	Cd36	-3.16606	0.0203794
10575799	Plcg2	-3.14546	0.0023422
10375358	Ebf1	-3.14528	0.0063246
10387536	Cd68	-3.13584	0.000773065
10531724	Plac8	-3.09856	0.00108727
10589535	Ngp	-3.09414	0.0260241
10347218		-3.08335	0.000907
10458589	Prelid2	-3.06151	0.00151563
10384233	Tns3	-3.06115	0.0096029
10492426	Acsf2	-3.05432	0.000829571
10558919	Snora52	-3.04106	0.0037863
10404606	Ly86	-3.02752	0.00503494
10584841	Amica1	-3.01218	0.00401517
10562812	Spib	-3.00946	0.00106609
10606694	Btk	-2.99899	0.00275556
10477250	Hck	-2.98007	0.0016611
10409502	Dok3	-2.97802	0.00148573
10402136	Gpr68	-2.96879	0.00214536
10443598	Dnahc8	-2.96543	0.0146703
10403079	LOC435333	-2.95746	0.000213077
10509577	Pla2g2d	-2.93307	0.0115942
10508723	Snora61	-2.93003	0.00241378
10392910	C630004H02Rik	-2.92846	0.000130597
10545220	Igk	-2.88839	0.0257711
10507475		-2.87814	0.0364944
10559454	Pira11	-2.87551	0.000618213
10418868	Wdfy4	-2.85863	0.0158128
10389894	Abcc3	-2.85402	0.000503729
10608136		-2.84597	0.00665719
10552406	Nkg7	-2.83876	0.00589337
10534935	Pilrb1	-2.83866	0.00156885
10384458	Plek	-2.83319	0.0352685
10556280	Swap70	-2.82271	0.0171386
10517336	Clic4	-2.80649	0.00957632
10590628	Ccr3	-2.79863	0.000635837
10360070	Fcer1g	-2.78539	0.00085055
10603551	Cybb	-2.77716	0.01607
10373223	Lrp1	-2.75842	0.00205901
10384974	Il9r	-2.73223	0.018875
10405587	Tgfbi	-2.69767	0.00574286
10418848	Wdfy4	-2.69582	0.02428
10342764		-2.69348	0.0338737
10507870		-2.69204	0.00670022
10474201	Lmo2	-2.64887	0.00153803
10417526	Dnase1l3	-2.63537	0.0386825
10344404		-2.60538	0.00433511
10403043	Ighv1-72	-2.59559	0.00789599
10368647	Dse	-2.59393	0.000611806
10450482		-2.58634	0.00183696
10533345	Aldh2	-2.57558	0.00302284
10371356	Appl2	-2.56017	0.00541022
10406434	Mef2c	-2.5537	0.00593272
10551347	Blvrb	-2.52906	0.00145628
10527158	Fscn1	-2.52451	0.0437354
10343496		-2.51955	0.00634843
10531610	Rasgef1b	-2.49975	0.00508375
10452485	Rab31	-2.48168	0.00207711
10374727	Bcl11a	-2.4566	0.00853725
10433507	Ciita	-2.45538	0.0198657
10598032		-2.45064	0.0138867
10436024	Gcet2	-2.44949	0.0460117
10343752		-2.44812	0.0051589
10403031	V165-D-J-C	-2.43231	0.0361945
10376885	Snord49b	-2.43173	0.00385919
10463836	Gsto1	-2.43125	0.000282688
10338854		-2.43073	0.0154056
10450484	Aif1	-2.42347	0.0134474
10409567	Tifab	-2.42208	0.0146017
10545086	Snca	-2.4173	0.00881848
10339649		-2.3991	0.00436529
10402864	Ighg	-2.39199	0.00250144
10453260	Haao	-2.38776	0.0427276
10516966	BC013712	-2.37796	0.00387675
10536898	Irf5	-2.37644	0.0147877
10487011	Gatm	-2.37628	0.00727799
10339491		-2.36004	0.00679747
10360018	Fcrla	-2.35762	0.00888214
10409014		-2.35482	0.0105784
10380059	Rnu3b1	-2.35167	0.0290137
10380061	Rnu3b1	-2.35167	0.0290137
10380063	Rnu3b1	-2.35167	0.0290137
10380065	Rnu3b1	-2.35167	0.0290137
10443506	Fgd2	-2.35134	0.0123015
10454651		-2.32693	0.00202838
10460146		-2.315	0.00831734
10601456	Gm6377	-2.31443	0.0182071
10476648	Dstn	-2.30398	0.0234782
10598027		-2.3034	0.00277807
10563108	Snord35a	-2.28397	0.0121266
10460237	Unc93b1	-2.27736	0.0159747
10467578	Pik3ap1	-2.27407	0.0123699
10552697	Napsa	-2.2664	0.0199054
10409767	Golm1	-2.22636	0.0039802
10574976	Pla2g15	-2.21726	0.000590047
10586781	Myo1e	-2.2152	0.0288084
10340537		-2.21092	0.0389225
10351347	Creg1	-2.20301	0.000594748
10539080	St3gal5	-2.19574	0.00980405
10554938	Rab30	-2.19419	0.0252488
10479176	Gm14391	-2.18631	0.0268545
10490250	Gm14391	-2.18631	0.0268545
10351043	Snord47	-2.18397	0.0428385
10476945	Cst7	-2.16784	0.00231371
10434291	B3gnt5	-2.16399	0.00306076
10429564	Ly6a	-2.1609	0.00728639
10569020	Ifitm6	-2.15864	0.00914832
10466573	Ostf1	-2.15473	5.79e-06
10442493		-2.15083	0.012778
10341325		-2.14597	0.00283875
10508651	Sdc3	-2.1452	0.00210269
10545237		-2.14384	0.038125
10355214	Idh1	-2.14053	0.0469385
10496756	Mcoln3	-2.13613	0.000752392
10378697	Myo1c	-2.13359	0.00964968
10470320		-2.13095	0.0493204
10591816	Dpy19l1	-2.129	0.00561414
10339354		-2.10747	0.0475808
10382844	Snord1c	-2.10633	0.0439862
10386093	Snord1c	-2.10633	0.0439862
10545608	Sema4f	-2.10463	0.00585884
10564960	Furin	-2.09863	0.00285151
10523451	Anxa3	-2.0894	0.0484725
10347335	Slc11a1	-2.0844	0.00843613
10569646	Ccnd1	-2.0786	0.020919
10552125	Pepd	-2.07417	0.00235749
10342635		-2.06879	0.00847943
10511149	Mrpl20	-2.06837	0.00065006
10342428		-2.06781	0.0221579
10339785		-2.0638	0.049162
10415844	Ctsb	-2.02916	0.000327573
10338150		-2.01998	0.012605
10466606	Anxa1	-2.01778	0.0233918
10343439		-2.01667	0.0183611
10486396	Ehd4	-2.01598	0.0336816
10528090	Rundc3b	-2.01559	0.012826
10443980	Myo1f	-2.01535	0.00807146
10589087	Prkar2a	-2.01035	0.00773817
10521709	Lap3	-1.99446	0.000947669
10482030	Stom	-1.98939	0.038944
10488254		-1.96954	0.0408791
10358389	Rgs2	-1.96749	0.00452771
10340920		-1.96395	0.0145707
10344083		-1.95972	0.0444768
10401454	Entpd5	-1.95954	0.0310962
10535273	Gna12	-1.95939	0.00165449
10519607	4930420K17Rik	-1.95579	0.00287499
10535841	Slc46a3	-1.95208	0.0135659
10342017		-1.94606	0.019116
10552964	Ftl1	-1.94554	0.00305
10545958	Anxa4	-1.94442	0.0301276
10544596	Tmem176b	-1.9432	0.0373584
10576795	Cd209a	-1.92924	0.0230748
10339577		-1.91786	0.012197
10389719	Scpep1	-1.91632	0.0196211
10400254	Heatr5a	-1.91578	0.0184089
10391103	Jup	-1.8999	0.00782434
10438098	Sdf2l1	-1.89864	0.00411575
10514221	Plin2	-1.88649	0.023582
10399710	Rsad2	-1.88606	0.0366736
10404965	Rnf144b	-1.8772	0.0169052
10495967	Tifa	-1.87583	0.0169157
10598053		-1.86885	0.00474531
10587733	Ctsh	-1.86257	0.0273373
10416423	5031414D18Rik	-1.85942	0.0332046
10533929	Scarb1	-1.859	0.00153246
10563295	Ftl1	-1.85615	0.00468357
10592816	Hmbs	-1.85419	0.00162041
10534041	Stx2	-1.85287	0.0145379
10406198	Ftl2	-1.85058	0.00510194
10471080	Usp20	-1.84627	0.0223866
10478678	Cd40	-1.84414	0.0464949
10365428	Btbd11	-1.84336	0.0238868
10545233	Gm10883	-1.84298	0.00693096
10552380	Siglecg	-1.84281	0.0406464
10569017	Ifitm3	-1.83988	0.0339769
10500295	Plekho1	-1.83778	0.00590606
10360227	Pea15a	-1.83732	0.00191108
10357158	Ralb	-1.82979	0.00512557
10582821		-1.81434	0.00517622
10555118	Pak1	-1.81225	0.016327
10386070	Atox1	-1.81214	0.0147869
10554013	Chsy1	-1.80914	0.0395514
10537179	Bpgm	-1.80778	0.00283662
10338674		-1.80768	0.0404669
10479217	Gm14420	-1.80667	0.03014
10538290	Snx10	-1.80569	0.0086035
10359982	Atf6	-1.80122	0.00818908
10508069	Ftl2	-1.79665	0.00392845
10525677	Hip1r	-1.78149	0.000164409
10414807	Tcra	-1.78062	0.00813042
10432636	Smagp	-1.77872	0.0150624
10489569	Pltp	-1.77071	0.0186502
10461369	Ahnak	-1.7624	0.000521976
10338106		-1.75826	0.0196091
10447591	Ftl1	-1.75473	0.00872529
10340001		-1.75106	0.0362718
10500333	Hist2h4	-1.74288	0.0311325
10584435	Vwa5a	-1.74133	0.0041001
10479228	Etohi1	-1.73553	0.00800687
10436392	Cpox	-1.72565	0.00912774
10480714	Uap1l1	-1.72307	0.0221571
10421172	Slc25a37	-1.71423	0.020066
10518069	Efhd2	-1.71331	0.011687
10458906	Ppic	-1.70783	0.00599115
10534202	Ncf1	-1.70542	0.0165884
10586252	Dennd4a	-1.70293	0.0259761
10585986	Myo9a	-1.70088	0.0488923
10567564	Cdr2	-1.6983	0.019834
10554789	Ctsc	-1.69649	0.0012165
10454286	Mapre2	-1.69088	0.0274606
10341526		-1.69047	0.00242678
10527638	Alox5ap	-1.69007	0.0487713
10586168	Snord16a	-1.68989	0.0308128
10421046	Dock5	-1.68534	0.0442905
10484389	Tfpi	-1.68495	0.00150348
10406859	Zfp366	-1.68402	0.0116615
10599654	Cxx1c	-1.68268	0.040871
10439989		-1.68224	0.00703366
10515429	Snord55	-1.68108	0.0167636
10352503	Bpnt1	-1.67743	0.00573907
10530536	Tec	-1.67516	0.00866788
10372844	Rassf3	-1.67355	0.0202234
10455647	Tnfaip8	-1.67235	0.00815635
10459391	Fech	-1.671	0.0261184
10343497		-1.66873	0.00796228
10358038	Rnpep	-1.66829	0.00997754
10383756	Ifitm2	-1.66816	0.000337371
10604751	Fgf13	-1.66573	0.0188624
10586604	Rps27l	-1.66536	0.00229217
10530759	Ube2n	-1.66398	0.0394079
10429160	St3gal1	-1.65817	0.00779746
10339224		-1.65792	0.00414134
10490294	Gm6710	-1.65778	0.0207424
10380289	Mmd	-1.65352	0.000872111
10476106	Snord57	-1.64901	0.00252955
10587688		-1.6485	0.0400524
10595620		-1.6485	0.0400524
10355162	Plekhm3	-1.64432	0.0484951
10445531	Zfp318	-1.64327	0.00391012
10586250	Dennd4a	-1.64317	0.0107836
10342875		-1.64307	0.0164365
10373454	Pa2g4	-1.64275	0.0146133
10516943	Atpif1	-1.63944	0.0112648
10338837		-1.63919	0.0197586
10466087	Tmem109	-1.6306	0.0265979
10393320	Ube2o	-1.62842	0.0353577
10595622		-1.62825	0.0406677
10595636		-1.62825	0.0406677
10451736	Tbc1d5	-1.62805	0.00888034
10590586	Limd1	-1.62349	0.0154206
10497399	Pde7a	-1.60743	0.00373084
10414706		-1.60298	0.0399531
10586242	Dennd4a	-1.6025	0.0324688
10593913	1700017B05Rik	-1.59999	0.0266014
10594540	Plekho2	-1.59997	0.0458238
10588899	Gpx1	-1.59958	0.00210048
10473118	Ube2e3	-1.59484	0.00712062
10437687	Litaf	-1.59383	0.0196161
10450226	Ppt2	-1.59346	0.0497924
10586246	Dennd4a	-1.58957	0.0419077
10471655	Gsn	-1.58821	0.0108743
10535927	Nme2	-1.58661	0.00503686
10340952		-1.58403	0.0112138
10425207	H1f0	-1.57968	0.00985578
10447617	Mir692-1	-1.57698	0.0129011
10585970	Myo9a	-1.57365	0.0114716
10577882	Hgsnat	-1.57286	0.0147379
10494595	Notch2	-1.57044	0.00160206
10592655	Arhgef12	-1.56973	0.00881627
10479221	Gm14403	-1.56804	0.0420487
10578019	Nudc	-1.56619	0.00912425
10405236	Sfxn1	-1.56619	0.0329298
10603814	Slc9a7	-1.56496	0.0231538
10586248	Dennd4a	-1.56336	0.0446236
10534324	Limk1	-1.56246	0.0397329
10490212	Ctsz	-1.56227	0.0367286
10428336	Ftl2	-1.56115	0.00804708
10453026	Prkd3	-1.55827	0.00884596
10340530		-1.55802	0.0195111
10427895	Basp1	-1.55452	0.0265934
10582862	Arhgef12	-1.55397	0.0261743
10460833	Ehd1	-1.55255	0.0101749
10378855	Ssh2	-1.55196	0.0446979
10342461		-1.54759	0.00114703
10426544	Slc48a1	-1.54664	5.45e-07
10520650	Cad	-1.54662	0.00333848
10340051		-1.54329	0.0294605
10496023	Casp6	-1.54263	0.0293367
10353034	Snord87	-1.53995	0.0149171
10570472	Cln8	-1.53922	0.0482641
10603252	Larp4	-1.53724	0.0218469
10340502		-1.53539	0.00615181
10552824	Rras	-1.53484	0.00260297
10432511	Racgap1	-1.5345	0.0106618
10511803	2610029I01Rik	-1.53422	0.0144665
10552500	Klk8	-1.5336	0.00673536
10490232	2210418O10Rik	-1.53299	0.0149283
10434743		-1.52967	0.0101832
10373027	Tspan31	-1.52696	0.0361992
10375667	Rnf130	-1.52671	0.000755454
10585874	Hexa	-1.52511	0.00371841
10389858	Nme2	-1.52446	0.0238472
10412562	Flnb	-1.52034	0.0110629
10502071	5730508B09Rik	-1.51943	0.0183219
10525365	Hvcn1	-1.51798	0.0368617
10495035	Slc16a1	-1.51253	0.0107426
10342246		-1.51195	0.0422197
10484318	Nckap1	-1.51144	0.00686653
10355967	Ap1s3	-1.50738	0.0018702
10552418	Etfb	-1.50727	0.021151
10512156	Aqp3	-1.50537	0.0160657
10553598	Cyfip1	-1.50474	0.0464235
10544114	Hipk2	-1.50397	2.1e-05
10420155	Dhrs1	-1.50375	0.00303288
10503172	Chd7	-1.5032	0.000510845
10454198	Rnf125	-1.50097	0.0255388
10355246	Acadl	-1.5009	0.0265408
10339421		1.50007	0.0482789
10351667	Slamf1	1.50024	0.010585
10601610	Mdm4-ps	1.50032	0.0421397
10389151	Slfn10	1.50053	0.0169504
10440881	Gcfc1	1.50115	0.024376
10441923	2210404J11Rik	1.50148	0.036316
10567838	Spns1	1.50533	0.00896696
10428579	Ext1	1.50612	0.0316636
10443063	Phf1	1.51002	0.00588236
10548333	Cd69	1.51153	0.00154759
10461152	Snhg1	1.51286	0.0344093
10479981	Gata3	1.51488	0.0233382
10574825	Rltpr	1.51642	0.000199057
10476207	Atrn	1.51936	0.0119401
10540659	Ttll3	1.51975	0.0376991
10400546	Fbxo33	1.52114	0.00567182
10379646	Slfn3	1.52165	0.0496045
10557481	Ypel3	1.52189	0.00955737
10464825	Ccs	1.52291	0.00136936
10351353	Cd247	1.52308	0.00863369
10471424	Fam102a	1.52384	0.0014704
10338530		1.52455	0.00736424
10469300	Ankrd16	1.52515	0.038029
10493421	Fam189b	1.5274	0.021719
10557342	Il21r	1.52754	0.00248607
10369647	Ddx50	1.52788	0.00787981
10419073	Tspan14	1.52848	0.00577878
10382516	Kctd2	1.52885	0.00821286
10409396	Uimc1	1.52994	0.0180854
10343570		1.53028	0.0167605
10496919	Usp33	1.53031	0.000143237
10348653	Gpc1	1.53067	0.0107188
10355141	Klf7	1.53096	0.00920603
10340216		1.53155	0.0064339
10342623		1.53227	0.0481098
10601150		1.53326	0.00418005
10338752		1.53332	0.0281682
10429843	Parp10	1.53348	0.000115108
10367224	Stat2	1.53411	0.00299757
10431722	Gxylt1	1.53515	0.00824168
10442331	Pkmyt1	1.53576	0.0256095
10364601	Abca7	1.53728	0.00489549
10341385		1.53805	0.0412946
10339947		1.53943	0.0467178
10495147	Dennd2d	1.54089	0.000302565
10443852	A530088E08Rik	1.54097	0.0231209
10594053	Pml	1.54199	0.00789178
10443749	Ubash3a	1.54202	0.000582082
10538115	Gimap8	1.5424	0.000170568
10341725		1.54321	0.0293129
10383982	Znrf3	1.54498	0.00270953
10460018	Zfp236	1.54517	0.0113857
10341685		1.54527	0.00604642
10347873	Agfg1	1.54571	0.00100814
10362861	Scml4	1.54632	0.0155411
10574100	Nlrc5	1.54657	0.00569542
10508936	Ubxn11	1.54663	0.00633396
10338711		1.54735	0.0442768
10437735		1.54799	0.00596075
10339291		1.54867	0.0173713
10375145	Lcp2	1.5503	0.0016373
10424485	Phf20l1	1.55133	0.000912148
10340929		1.55148	0.0277844
10361215	Traf3ip3	1.55235	0.00574477
10375501	Snord95	1.55279	0.0452852
10387316	Chd3	1.55453	0.0208169
10501778	Ptbp2	1.55571	0.0297387
10339390		1.55627	0.00483153
10340127		1.55735	0.0187117
10388996	Crlf3	1.55949	0.00457694
10395910	Pnn	1.55983	0.0174766
10341897		1.56141	0.0421201
10438702	St6gal1	1.56155	0.0275679
10341309		1.56317	0.0499213
10503695	Bach2	1.5632	0.00314994
10522182	Rhoh	1.56458	0.0101165
10414594	Mett11d1	1.56497	0.00321943
10448765	Mapk8ip3	1.56523	0.0308652
10369704	Hnrnph3	1.56598	0.0279597
10475782	Dusp2	1.57013	0.00639899
10482434	Gtdc1	1.57014	0.0214379
10385518	Tgtp1	1.57113	0.00446954
10357604	Ikbke	1.57137	0.0205931
10343135		1.57187	0.0107444
10491438	Ttc14	1.57307	0.0294769
10569024	Sigirr	1.57418	0.000718016
10344370		1.57566	0.0499475
10564736	Polg	1.57824	0.00279533
10363599	Rufy2	1.5798	0.0178717
10383206		1.5805	0.00400793
10340739		1.58064	0.000121489
10549615	Leng8	1.58105	0.0252969
10596492	Parp3	1.58214	0.0180163
10544583	Gimap6	1.5841	0.00186545
10338087		1.58539	0.0277687
10509014	D4Wsu53e	1.58786	0.0463553
10340577		1.58848	0.0451169
10550877	Kcnn4	1.58871	0.0140307
10367120	Mir677	1.58933	0.0111759
10465072	Mus81	1.58975	0.00772508
10359339	Rabgap1l	1.59059	0.0222681
10354816	Clk1	1.59132	0.0219863
10342247		1.5914	0.0187026
10339783		1.59226	0.0395234
10342130		1.59289	0.00754259
10510957	Pank4	1.59346	0.00320701
10341238		1.59457	0.0357592
10558515	Inpp5a	1.59708	0.00167255
10596637	Mapkapk3	1.59797	0.000868056
10490159	Pmepa1	1.59878	0.00906338
10566583	Gm8995	1.59907	0.000703355
10445119	H2-M3	1.60012	0.00736215
10404359	Mboat1	1.6005	0.00118864
10342683		1.60103	0.0107771
10437160	Ets2	1.60156	0.0260298
10546775	Crbn	1.60282	0.00412123
10580033	Cd97	1.60471	0.000282549
10342780		1.60514	0.0169052
10449284	Dusp1	1.61127	0.0400041
10342704		1.61141	0.0288753
10483381	Stk39	1.61345	0.000768396
10503570	Sfrs18	1.61356	0.0167437
10514732	Slc35d1	1.6179	0.0129581
10431371	Hdac10	1.61803	0.0262197
10567171	Snord14a	1.61894	0.0464832
10600131	Xlr4b	1.62068	0.00279105
10564877	Rccd1	1.62088	0.00418578
10432378	Lmbr1l	1.62211	0.0243933
10582123	Hsdl1	1.62245	0.0334085
10342689		1.62363	0.0292554
10422436	Dock9	1.62432	0.0317163
10344392		1.62833	0.011016
10542120	Clec2i	1.62925	0.00655031
10604984	Xlr4b	1.62984	0.00298246
10457168	Cd226	1.63128	0.0050799
10338350		1.63129	0.0384041
10434778	Rtp4	1.63138	0.00297004
10340761		1.63178	0.0370447
10366038	Galnt4	1.63374	0.00376479
10378068	Xaf1	1.63455	0.00488217
10339755		1.63607	0.0374579
10478718	Ncoa3	1.64033	0.00023698
10359034	Qsox1	1.64095	0.0134623
10342519		1.64224	0.0156676
10351867	Aim2	1.64227	0.00653511
10424467	Phf20l1	1.64256	0.00724096
10601581	9230105E10Rik	1.64284	0.0282668
10472235	Dapl1	1.64507	0.0136076
10594404	Smad3	1.64722	0.0131262
10408767	Slc35b3	1.64846	0.00782778
10525158	Oas1b	1.64985	0.00102163
10444079	Rgl2	1.6519	0.00308898
10338666		1.65422	0.0354793
10343097		1.65824	0.0131178
10563116	Flt3l	1.65912	0.00623288
10414787		1.65976	0.0133405
10414897		1.65976	0.0133405
10570513	Kbtbd11	1.66013	0.000309315
10547795	Atn1	1.66067	0.00674111
10531987	Gbp4	1.66078	0.000964825
10450682	H2-T23	1.66311	0.0344546
10535389	Rnf216	1.66498	0.0105959
10341109		1.66682	0.0123213
10574102	Nlrc5	1.66713	0.00283904
10350331	Zfp281	1.66792	0.0001072
10339640		1.66793	0.0482615
10338193		1.67166	0.0348762
10574155	Nlrc5	1.67272	0.00921844
10341535		1.67849	0.0474662
10343169		1.68076	0.021728
10605034	Xlr4c	1.688	0.00228738
10373542	Dgka	1.68839	0.00197889
10343796		1.68984	0.0364202
10339628		1.69031	0.0231305
10501046	Gm10673	1.69059	0.0254326
10342301		1.69109	0.0363928
10343316		1.69324	0.0344689
10344328		1.69747	0.0368153
10412517	Gm3002	1.69826	0.00261028
10424796	Oplah	1.70533	0.0254851
10527024	Gm10091	1.70636	0.0498684
10345580	Inpp4a	1.70744	0.0378152
10373530	Cdk2	1.71315	0.000594771
10444244	Tap1	1.71379	0.000767229
10342120		1.71602	0.0370479
10341144		1.71684	0.00383964
10416199	Entpd4	1.72046	0.0163044
10548030	Cd9	1.72056	0.0241456
10338643		1.7248	0.0104145
10469199	Mir467b	1.7275	0.014563
10469203	Mir467b	1.7275	0.014563
10469207	Mir467b	1.7275	0.014563
10469213	Mir467b	1.7275	0.014563
10469217	Mir467b	1.7275	0.014563
10469221	Mir467b	1.7275	0.014563
10469225	Mir467b	1.7275	0.014563
10469227	Mir467b	1.7275	0.014563
10469231	Mir467b	1.7275	0.014563
10353844	Neurl3	1.72886	0.00199827
10357954	Ppp1r12b	1.72903	0.0264834
10342281		1.73177	0.0210522
10342609		1.73377	0.0303102
10414728	Gm7174	1.73935	0.00799783
10414926		1.73935	0.00799783
10431229	Celsr1	1.74057	0.0128424
10367532	5830405N20Rik	1.74124	0.00539236
10533751	Pitpnm2	1.74265	0.0258737
10356262	Csprs	1.74327	0.00476106
10449854	Akap8l	1.74338	0.0015243
10571984	Ddx60	1.74365	0.00556417
10351691	Slamf6	1.746	0.0144974
10513729	Tnfsf8	1.74771	0.00569592
10338326		1.74981	0.00113316
10462618	Ifit3	1.75002	0.0229084
10343803		1.75301	0.0135577
10577226	2610019F03Rik	1.75371	0.0161861
10427461	Ptger4	1.75443	0.0049763
10461614	Ms4a6c	1.75503	0.00391426
10414929	Gm13949	1.75503	0.0315883
10574153	Nlrc5	1.75871	0.00790994
10358408	Rgs1	1.77034	0.0115086
10541877	Vamp1	1.77079	0.0246235
10606009	Gm614	1.77087	0.0188557
10433027	Npff	1.77475	0.0374886
10558754	Athl1	1.77625	0.015776
10343313		1.77974	0.0367386
10343365		1.78346	0.0113788
10417004	Dzip1	1.78523	0.0174955
10574135	Nlrc5	1.78611	0.012886
10338820		1.79102	0.0123051
10342856		1.79109	6.36e-05
10515220	Faah	1.79319	0.00401747
10355312	Ikzf2	1.79926	0.0189606
10450723	H2-T10	1.8011	0.0111977
10340258		1.803	0.0064316
10585825	Stoml1	1.80393	0.00727032
10577395	2610005L07Rik	1.80548	0.00441599
10339561		1.81024	0.0407117
10342926		1.81287	0.0301831
10531994	Mpa2l	1.81687	0.000870993
10339324		1.82081	0.0365306
10341199		1.82283	0.0441688
10574143	Nlrc5	1.82368	0.0150688
10429140	Ndrg1	1.82563	0.0359228
10338361		1.82587	0.0438174
10344188		1.82696	0.0336482
10341390		1.82787	0.0485905
10340100		1.82797	0.00831178
10415011		1.8281	0.0198265
10445078	Gabbr1	1.82815	0.0136286
10341315		1.83128	0.00940971
10427035	Nr4a1	1.8328	0.00423404
10343034		1.83541	0.0360783
10555011	Nars2	1.83857	0.00692212
10340891		1.84105	0.0176623
10339835		1.84237	0.0405006
10338199		1.84551	0.0310589
10422321	Dzip1	1.84597	0.00948648
10574104	Nlrc5	1.84605	0.00161082
10450675	H2-T24	1.84832	0.00161035
10342515		1.84985	0.0219586
10339381		1.85014	0.030555
10452815	Xdh	1.85726	0.0346563
10577412	6820431F20Rik	1.85914	0.00268706
10457223	2610005L07Rik	1.86028	0.000704475
10342909		1.86044	0.0223088
10501048	Dennd2d	1.86069	0.00783153
10341950		1.86344	0.0257444
10343996		1.86561	0.00511569
10570639	2610005L07Rik	1.87406	0.00750152
10342356		1.87711	0.0245052
10343771		1.87872	0.0332708
10342104		1.87996	0.0373404
10511290	Tnfrsf18	1.88494	0.000105627
10339276		1.88622	0.0436298
10572497	Il12rb1	1.88779	0.0212124
10444394	Pbx2	1.8889	0.000786312
10580754	9330175E14Rik	1.89047	0.0194068
10376326	Irgm2	1.89232	0.0117273
10338208		1.90395	0.0171481
10339562		1.90686	0.0441537
10446777	Ehd3	1.90702	0.0327036
10341050		1.9079	0.0148909
10339104		1.90806	0.00150899
10339444		1.90813	0.0198673
10343412		1.90926	0.0321793
10340334		1.90969	0.0387122
10498599	Ift80	1.90978	0.00552343
10417887	Zmynd17	1.91109	0.0473329
10342882		1.91428	0.0484732
10342869		1.91548	0.0233778
10514133	Ttc39b	1.91909	0.0423132
10342013		1.92707	0.0123434
10342330		1.92774	0.029753
10587350		1.92982	0.0305597
10555862	Trim34	1.93127	0.00423077
10478145	Ppp1r16b	1.93447	0.00182075
10341072		1.93768	0.0472282
10574137	Nlrc5	1.93784	0.0119737
10342516		1.94095	0.00464407
10593842	Tspan3	1.94339	0.00017288
10457038	Gm10524	1.94967	0.0210494
10489065	Ndrg3	1.95176	0.00315503
10574163	Nlrc5	1.95219	0.0180123
10342694		1.95885	0.0317822
10338603		1.96002	0.0115803
10346191	Stat1	1.96322	0.00305648
10574141	Nlrc5	1.96395	0.00336393
10343542		1.96438	0.0413871
10582464		1.96874	0.0387165
10338489		1.96927	0.00121051
10415017		1.97439	0.0135307
10520388	Rbm33	1.97734	0.0288732
10574139	Nlrc5	1.98186	0.0016592
10346783	Cd28	1.98208	0.00829736
10484999	Ddb2	1.98903	0.0021728
10574098	Nlrc5	1.99482	0.00100891
10342457		1.9968	0.0442129
10376324	Gm12250	1.99695	0.0374476
10343367		1.99886	0.0205021
10344353		1.99888	0.0353189
10340220		2.00033	0.0267901
10341160		2.00034	0.0247831
10379633	Slfn1	2.00269	0.00345748
10574149	Nlrc5	2.00307	0.00285842
10510552	Rere	2.00595	0.0082425
10569102	Irf7	2.00789	0.00114937
10518372	Miip	2.00822	0.0332637
10516518	Tlr12	2.00884	0.000337051
10340411		2.01341	0.0493637
10574145	Nlrc5	2.01973	0.00534673
10363415	Spock2	2.02123	0.00589096
10432972	Rarg	2.02448	0.00855359
10574133	Nlrc5	2.02564	0.00257126
10560709	Pvr	2.02751	0.00363134
10574161	Nlrc5	2.0322	0.00166816
10343617		2.03311	0.033844
10444814	H2-gs10	2.03447	0.000425161
10339086		2.04505	0.0133404
10454632	Camk4	2.05534	0.0118521
10393449	Socs3	2.05721	0.0045032
10413086	Adk	2.05806	0.0162809
10339505		2.06096	0.0325623
10494873	Ampd1	2.0699	0.0070775
10414932		2.07713	0.00400144
10342267		2.07983	0.0217113
10574151	Nlrc5	2.08099	0.00386777
10574157	Nlrc5	2.08452	0.00291425
10338507		2.09329	0.0304873
10341451		2.09435	0.0263254
10544588	Gimap3	2.09481	3.09e-05
10340838		2.09953	0.0436442
10490150	Zbp1	2.09996	0.00109414
10365003	Snord37	2.10181	0.0205784
10549162	St8sia1	2.10438	0.00226991
10537558	Gm6273	2.10745	0.00147319
10558001	Inpp5f	2.10985	0.00360746
10342705		2.1103	0.000195663
10338373		2.11162	0.0252575
10492815	Tmem154	2.11845	0.00624308
10343972		2.11965	0.00863054
10399470	Trib2	2.12202	0.0283771
10574159	Nlrc5	2.13553	0.00219022
10356293	A630001G21Rik	2.13891	0.00333979
10462613	Ifit2	2.14332	0.0004287
10347968		2.14336	0.007058
10511282	Tnfrsf4	2.14609	0.0159691
10340337		2.14651	0.0149962
10340500		2.14662	0.0310741
10343430		2.1473	0.0274901
10532019	EG634650	2.14822	0.0183669
10341317		2.1487	0.00693096
10338945		2.14991	0.0116223
10338716		2.15419	0.0130614
10343526		2.15789	0.0347682
10575598	Znrf1	2.16467	0.00144199
10491952	Mgst2	2.16668	0.0460338
10381096	Igfbp4	2.167	0.00250314
10342801		2.1685	0.00208034
10338154		2.16965	0.00748926
10343326		2.17072	0.00567943
10338198		2.1909	0.0437214
10537657	Ephb6	2.19517	0.0116581
10341849		2.20932	0.0493768
10339417		2.21226	0.0100572
10339738		2.22703	0.0438965
10573082	Inpp4b	2.23164	0.00247673
10594044	Islr	2.23373	0.00294272
10432263		2.24138	0.0168698
10344461		2.28956	0.0469519
10342506		2.29802	0.0354989
10343229		2.30479	0.0172203
10338887		2.30522	0.0485434
10338966		2.3114	0.030708
10584580	Snord14e	2.3157	0.041944
10532124	Gfi1	2.32807	0.00078661
10343820		2.332	0.0446725
10342060		2.34904	0.00319099
10341372		2.34984	0.0494975
10339404		2.36754	0.017663
10340912		2.36906	0.00652527
10344166		2.37339	0.012038
10570516	Kbtbd11	2.37766	0.00208215
10366546	Cpm	2.39218	0.00301861
10342674		2.39937	0.0234445
10343577		2.40726	0.0138954
10343795		2.40763	0.00388295
10518585	Kif1b	2.40961	0.000875659
10601303	Chic1	2.42861	0.000589976
10342083		2.43724	0.0175031
10342336		2.43774	0.000713162
10342664		2.44275	0.0318152
10341883		2.46857	0.0265419
10344364		2.4849	0.03731
10412218	Gzmk	2.48954	0.012
10342644		2.51823	0.037204
10373902	Gatsl3	2.55837	0.00460026
10341767		2.58827	0.0123985
10461594	Ms4a4c	2.59134	0.0144776
10565990	Art2a	2.59551	0.000507019
10339793		2.64869	0.0318452
10464642	Carns1	2.68219	0.00357135
10431410	Mapk11	2.69417	0.0029343
10597258	Tmie	2.70362	5.89e-05
10441003	Runx1	2.71965	0.00151783
10540059	Slc41a3	2.75564	0.00911413
10343611		2.85342	0.0304096
10340827		2.88293	0.0275678
10589654	Als2cl	2.88824	0.000213738
10546510	Lrig1	2.90543	0.00107898
10574147		2.92544	0.0134047
10414738	LOC547323	2.93084	0.00503832
10414934	LOC547323	2.93084	0.00503832
10341404		2.94321	0.0299384
10342873		2.98325	0.0430054
10439955	Fam55c	3.00437	4.65e-05
10343881		3.06297	0.0224701
10338355		3.11102	0.00811519
10379615	Slfn5	3.13101	0.00338799
10483828	Pde11a	3.13982	0.00017572
10466314	Gm6545	3.18026	1.02e-05
10341304		3.1914	0.0350606
10356267	A530032D15Rik	3.20072	0.00152742
10432190	Adcy6	3.20992	0.00438999
10601312	Chic1	3.25838	0.00658467
10510668	Tnfrsf25	3.27543	0.000289567
10341447		3.48043	0.0341531
10381809	Itgb3	3.58505	0.0025657
10598292	Foxp3	3.60168	0.000203973
10525419	P2rx7	3.62207	0.000217037
10402347	Ifi27l2a	3.68475	0.0113435
10356274	Csprs	3.70153	0.0133512
10439321	Slc15a2	3.74833	0.00549062
10414736		3.79009	0.000244997
10538135	Gimap7	3.83722	0.000155642
10338476		4.0519	0.0164209
10339255		4.23482	0.02294
10343755		4.35284	0.0263905
10583286	Gpr83	4.41142	0.0389613
10582879	Csprs	4.43444	0.00928181
10455954	Gm4951	4.52174	0.000109856
10455957	Gm5970	4.59867	0.000259493
10469278	Il2ra	4.70563	0.000175146
10344214		4.81932	0.000959521
10559248	Tspan32	5.03167	4.05e-06
10347925	Gm7609	5.06383	0.00805013
10500204	Ecm1	5.29036	9.89e-07
10455961	Iigp1	5.46853	0.00715159
10412211	Gzma	5.5814	0.036705
10547894	Cd4	5.91761	2.58e-05
10347915	Gm7609	5.97704	0.00617233
10541307	Usp18	6.15036	0.000498857
10480238	St8sia6	6.31003	7.82e-05
10346790	Ctla4	6.80727	0.000548886
10590974	Folr4	7.28834	0.000746862
10410530	Slc6a19	10.563	0.00108454

## Sheet: DE genes_resting NKC
Table S2. Microarray differentially expressed genes in Runx3-/- vs WT in resting NKC
Probeset ID	Gene Symbol	Fold-Change (KO vs. WT)	p-value (KO vs. WT)
1427126_at	Hspa1b	-34.3612	0.00541298
1427127_x_at	Hspa1b	-30.6334	0.00780271
1437092_at	Clip4	-29.4845	4.97376e-05
1427278_at	Clip4	-28.3742	4.35752e-05
1452318_a_at	Hspa1b	-22.7225	0.00683825
1435504_at	Clip4	-20.0053	3.65162e-05
1425464_at	Gata6	-19.8243	0.00328032
1452388_at	Hspa1a	-17.7403	0.0109709
1437190_at	Styk1	-12.0093	0.00053422
1435494_s_at	Dsp	-10.1261	0.0272539
1441579_at	Dmrta1	-10.058	0.0120147
1434667_at	Col8a2	-8.24293	0.00064383
1435012_x_at	Cela3b /// Gm13011	-7.90017	0.0021117
1432828_at	---	-7.34614	0.0122195
1430554_at	Lrig3	-7.25531	0.00411043
1423566_a_at	Hsph1	-7.14811	0.0143392
1435256_at	Clip3	-6.89824	0.0296415
1416687_at	Plod2	-6.72166	0.000829239
1456685_at	Nsg2	-6.57755	0.0230286
1446541_at	4930434E21Rik	-6.5494	0.00890149
1455962_at	Hhat	-6.22624	0.00454391
1430543_at	Clip3	-6.0698	0.0323137
1453152_at	Mamdc2	-5.87332	0.00293816
1429752_x_at	Clip4	-5.79281	0.0203137
1440275_at	Runx3	-5.58592	0.00807125
1436359_at	Ret	-5.45347	0.0105966
1452707_at	Klhl30	-5.422	0.011525
1448595_a_at	Bex1	-5.27966	0.00973261
1425993_a_at	Hsph1	-5.21355	2.69204e-05
1419148_at	Avil	-5.19675	0.0045765
1455297_at	Spin2	-5.10448	0.000177877
1449799_s_at	Pkp2	-5.04823	0.00311509
1456944_at	Kcnc1	-4.97336	0.0112188
1437687_x_at	Fkbp9	-4.86611	0.024438
1425175_at	C1ql3	-4.8576	0.00319995
1448502_at	Slc16a7	-4.80032	0.00396333
1419222_at	Tbxa2r	-4.80018	0.00364437
1453278_a_at	Clip4	-4.75598	0.00407861
1452338_s_at	Itsn1	-4.63273	0.00872693
1418142_at	Kcnj8	-4.61825	0.0455084
1437399_at	Cldnd1	-4.53667	0.0172791
1440739_at	Vegfc	-4.50694	0.0243203
1451620_at	C1ql3	-4.47864	0.0229956
1421959_s_at	Adcy3	-4.47629	0.00234723
1428332_at	Pik3ip1	-4.42	0.00126662
1454654_at	Dirc2	-4.35526	0.00275482
1418003_at	1190002H23Rik	-4.16686	0.00266884
1416199_at	Kifc3	-4.12691	0.00658552
1426562_a_at	Olfm1	-4.09795	0.00981964
1419179_at	Txnl4a	-4.06624	0.0296665
1419128_at	Itgax	-4.0064	0.0187468
1429241_at	Nipal3	-3.92014	0.0154392
1440278_at	Dynll1	-3.89347	0.0485509
1419417_at	Vegfc	-3.81717	0.0179096
1433526_at	Klhl8	-3.74894	0.00162864
1435339_at	Kctd15	-3.74732	0.0399093
1428891_at	Parm1	-3.69785	0.0310266
1425784_a_at	Olfm1	-3.65941	0.00171261
1425176_at	C1ql3	-3.64938	0.00893798
1433795_at	Tgfbr3	-3.64579	0.0473836
1426463_at	Gphn	-3.57148	0.00411569
1460469_at	Tnfrsf9	-3.55994	0.0312924
1423086_at	Npc1	-3.47986	0.000692662
1452003_at	Rbm14	-3.47924	0.00596506
1438097_at	Rab20	-3.467	0.00940019
1460578_at	Fgd5	-3.45336	0.0419112
1420688_a_at	Sgce	-3.44676	0.0281133
1417629_at	Prodh	-3.44442	0.00839292
1452445_at	Slc41a2	-3.41006	0.0355477
1445504_at	Gm5124	-3.36178	0.000205224
1431226_a_at	Fndc4	-3.34955	0.0443433
1437326_x_at	Cela3b	-3.30793	0.017189
1448968_at	Ubfd1	-3.27071	0.00402597
1416107_at	Nsg2	-3.25523	0.0469713
1419103_a_at	Abhd6	-3.22702	0.0371474
1421852_at	Kcnk5	-3.21509	0.0023682
1452304_a_at	Arhgef5	-3.20134	0.00698915
1434140_at	Mcf2l	-3.19622	0.00284562
1448657_a_at	Dnajb2	-3.19541	0.001686
1431088_at	Foxp4	-3.16219	0.0353545
1416554_at	Pdlim1	-3.07877	0.0218108
1428160_at	Ndufab1	-3.0632	0.0162206
1426215_at	Ddc	-3.0491	0.0429545
1418984_at	Inadl	-3.02427	0.0111509
1450391_a_at	Mgll	-2.98657	0.0229871
1449501_a_at	Gzmm	-2.97668	0.0492772
1454613_at	Dpysl3	-2.97461	0.0401304
1418983_at	Inadl	-2.94955	0.0156423
1423321_at	Myadm	-2.93854	0.03135
1418929_at	Ift57	-2.92816	0.00502294
1455183_at	Stk38l	-2.91635	0.0418192
1416289_at	Plod1	-2.89772	0.0204766
1427417_at	Scml4	-2.88965	0.00508253
1420117_at	---	-2.88771	0.0336062
1422562_at	Rrad	-2.87551	0.0280998
1451429_at	Gfod2	-2.8749	0.00233287
1418716_at	Mrps25	-2.85913	0.00374506
1448700_at	G0s2	-2.85581	0.0336044
1426223_at	Ttc39c	-2.85022	0.000164536
1426622_a_at	Qpct	-2.84056	0.0278262
1420661_a_at	4933439F18Rik	-2.80934	0.0205828
1425702_a_at	Enpp5	-2.80185	0.0150285
1438469_at	Bcorl1	-2.79082	0.00424919
1433939_at	Aff3	-2.78516	0.0337217
1451431_a_at	Dbndd2	-2.75102	0.0181287
1417441_at	Dnajc12	-2.72493	0.0153976
1448384_at	Pofut2	-2.713	0.0109072
1418497_at	Fgf13	-2.71208	0.00497428
1425210_s_at	Zfp84	-2.70912	0.00109714
1451210_at	Ppap2c	-2.69692	0.000602855
1425400_a_at	Cited4	-2.69219	0.006751
1438511_a_at	1190002H23Rik	-2.68909	0.0278732
1415909_at	Stip1	-2.68171	0.003497
1417667_a_at	Pter	-2.67659	0.0223428
1426914_at	Marveld2	-2.67568	0.0074553
1456641_at	1190007F08Rik	-2.67193	0.0404047
1447985_s_at	Ankib1	-2.66975	0.0257072
1447961_s_at	Mrpl38	-2.66069	0.00272915
1424767_at	Cdh22	-2.65623	0.0274525
1436194_at	Prelid2	-2.65309	0.0395191
1448385_at	Slc15a4	-2.65196	0.00169135
1460009_at	Ier5	-2.63911	0.006238
1423559_at	Kcnc1	-2.62401	0.001599
1455796_x_at	Olfm1	-2.61541	0.0167429
1435475_at	Lman2l	-2.61446	0.018554
1451490_at	Lyplal1	-2.60777	0.0318415
1450350_a_at	Jdp2	-2.59832	0.0181905
1432566_at	Tmsb15a	-2.58769	0.00619446
1449129_a_at	Kcnip3	-2.57354	0.0252559
1427219_at	LOC100504481 /// LOC100504581	-2.5733	0.0264358
1416436_a_at	Uqcc	-2.57174	0.00186884
1460410_at	2310079F23Rik	-2.57106	0.0101821
1439181_at	Zfp658	-2.5451	0.0278875
1417130_s_at	Angptl4	-2.54287	0.00077837
1449011_at	Slc12a7	-2.53451	0.00573392
1430038_at	Gphn	-2.53118	0.0453364
1455322_at	Ttc21b	-2.51581	0.00423599
1452462_a_at	Banp	-2.50632	0.015568
1435160_at	Ahsa2	-2.50222	0.000639818
1449946_a_at	Zfp593	-2.48889	0.0301849
1449271_a_at	Hebp2	-2.48346	0.000265682
1436310_at	Gemin5	-2.48131	0.0137395
1416129_at	Errfi1	-2.45859	0.00227934
1417444_at	E2f5	-2.45857	0.0180227
1449815_a_at	Ssbp2	-2.4514	0.00645896
1436614_at	---	-2.44984	0.0445795
1428098_a_at	Tm7sf3	-2.44249	0.0125714
1460397_at	Armc6	-2.42324	0.00797713
1423174_a_at	Pard6b	-2.40686	0.0149625
1449645_s_at	Cct3	-2.40673	0.0132985
1421356_at	Tex9	-2.39479	0.034456
1451040_at	Dtd1	-2.39277	0.00431968
1451492_at	Sla2	-2.39126	0.000592925
1442221_at	---	-2.37171	0.00831866
1420427_a_at	Dhx32	-2.34921	0.000381763
1434456_at	Rundc3b	-2.34843	0.0119148
1439514_at	A930004D18Rik	-2.34165	0.0204033
1424112_at	Igf2r	-2.34094	0.000658055
1423392_at	Clic4	-2.33776	0.0105645
1421836_at	Mtap7	-2.33753	0.00937112
1460192_at	Osbpl1a	-2.33438	0.00115344
1417826_at	Akr1e1	-2.33408	0.00301761
1449194_at	Mrps25	-2.33289	0.0294381
1421018_at	1110018J18Rik	-2.33242	0.0211193
1431705_a_at	Mcoln2	-2.32844	0.00105497
1426748_s_at	Abcf3	-2.32778	0.00832644
1423413_at	Ndrg1	-2.32758	0.0329555
1442004_at	Trim65	-2.32326	0.0273332
1460179_at	Dnaja1	-2.32009	0.0140138
1416362_a_at	Fkbp4	-2.31258	0.045598
1451047_at	Itm2a	-2.30605	0.0323931
1423357_at	Lipt2	-2.29449	0.0289425
1426462_at	Gphn	-2.29434	0.00875653
1455244_at	Daam1	-2.28945	0.022487
1417294_at	Akr7a5	-2.28721	0.0204597
1416538_at	Siae	-2.28528	0.00133884
1438370_x_at	Dos	-2.27573	0.0424579
1460580_at	Pcnx	-2.27491	0.00807741
1434596_at	---	-2.27179	0.0248246
1417548_at	Sart3	-2.27108	0.00728354
1416137_at	Anxa7	-2.26936	9.89515e-05
1429529_at	Tsen54	-2.26643	0.014517
1429591_at	Tacc1	-2.26612	0.00817272
1427073_at	Lace1	-2.26399	0.0052942
1426785_s_at	Mgll	-2.26056	0.0204692
1460596_at	Agtrap	-2.25422	0.0275627
1428737_s_at	Gramd3	-2.25389	0.0258698
1433581_at	1190002N15Rik	-2.25303	0.0175329
1460193_at	St13	-2.25037	0.00089914
1423119_at	Rsph3a /// Rsph3b	-2.24805	0.00104668
1417859_at	Gas7	-2.24304	0.00489468
1435878_at	Stk38l	-2.24089	0.00147394
1448170_at	Siah2	-2.23796	0.042197
1449211_at	Bpnt1 /// LOC100504952	-2.23066	0.045821
1453000_at	Camsap1l1	-2.22057	0.000277007
1449131_s_at	Cd1d1	-2.22055	0.000464901
1423608_at	Itm2a	-2.2156	0.00212131
1433582_at	1190002N15Rik	-2.2139	0.0411129
1435484_at	Slc5a3	-2.20815	0.0334413
1458060_at	Ldlrap1	-2.20329	0.0352237
1433622_at	Gemin4	-2.20252	0.0239603
1424097_at	Elovl7	-2.19912	0.0219674
1425147_at	2410075B13Rik	-2.19785	0.0208133
1416288_at	Dnaja1	-2.19755	0.0175634
1422887_a_at	Ctbp2	-2.19702	0.000537558
1417663_a_at	Ndrg3	-2.18975	0.026476
1454695_at	Wdr18	-2.1836	0.0325381
1434291_a_at	Serf1	-2.17984	0.0156476
1438610_a_at	Cryz	-2.17837	0.0426853
1441295_at	Lman2l	-2.16934	0.000415993
1452094_at	P4ha1	-2.16653	0.00380196
1424904_at	1300010F03Rik	-2.16514	0.0267061
1434619_at	Rptor	-2.16511	0.000593418
1419322_at	Fgd6	-2.16245	0.00846482
1416756_at	Dnajb1	-2.16212	0.00234519
1449017_at	Nutf2	-2.15693	0.000178638
1449329_at	Zfp235	-2.15441	0.0166642
1417594_at	Gkap1	-2.15231	0.0357411
1427113_s_at	Ttl	-2.14682	0.0326502
1440195_at	Serbp1	-2.14618	0.00356579
1455376_at	1300010F03Rik	-2.14421	0.0114892
1421127_at	Tmem42	-2.14156	0.0078428
1417568_at	Ncald	-2.13817	0.00660059
1436591_at	Vsig10	-2.13476	0.0334576
1417289_at	Plekha2	-2.13387	0.00094561
1421960_at	Adcy3	-2.13357	0.0167802
1428416_at	Fam164a	-2.13254	0.00708406
1460207_s_at	E2f5	-2.12992	0.0202177
1423394_at	Pcyox1	-2.12492	0.000907853
1423581_at	Nmt2	-2.12195	0.0486827
1418222_at	2610024G14Rik	-2.11625	0.0166048
1435647_at	Ikbkg	-2.11304	0.0489471
1438504_x_at	Tm7sf3	-2.11226	0.0154284
1457424_at	Eya1	-2.10911	0.00479447
1451004_at	Acvr2a	-2.10411	0.017829
1447585_s_at	Mrps6	-2.10299	0.0353598
1451243_at	Rnpep	-2.10228	0.000494602
1430285_at	Gm14057	-2.10155	0.00071078
1450253_a_at	Map3k4	-2.09818	0.0223061
1439791_at	Gm527	-2.09455	0.0390438
1454841_at	Urb1	-2.08927	0.0062704
1428882_at	Wipi2	-2.0884	0.0144308
1433955_at	Brwd1	-2.08635	0.014862
1415822_at	Scd2	-2.08601	0.0450831
1417100_at	Cd320	-2.07915	0.0488582
1424111_at	Igf2r	-2.07817	0.00557155
1451471_at	Ears2	-2.07407	0.0465211
1434979_at	4933403F05Rik	-2.06897	0.0398737
1434448_at	Txlna	-2.06521	0.0231366
1448922_at	Dusp19	-2.06487	0.0441074
1424268_at	Smox	-2.06339	0.0217395
1428683_at	Fam173b	-2.06047	0.0180012
1446522_at	Ttc7	-2.06042	0.0159771
1427341_at	Bbs9	-2.0593	0.0447065
1426492_at	Tdp1	-2.05714	0.0265748
1416138_at	Anxa7	-2.05704	0.0125987
1417298_at	Ebpl	-2.05414	0.0416306
1417227_at	Mccc1	-2.0496	0.0153765
1451450_at	2010011I20Rik	-2.04931	0.000606941
1422538_at	Extl2	-2.04648	0.0212029
1452411_at	Lrrc1	-2.04612	0.00237087
1416419_s_at	Gabarapl1	-2.04554	0.00245351
1423269_a_at	Nedd4l	-2.04394	0.00299572
1434196_at	Dnaja4	-2.04353	0.0125609
1419667_at	Sgcb	-2.04211	0.00368479
1453465_x_at	Gm14057	-2.0407	0.0485681
1428873_a_at	Msl1	-2.03438	0.0189995
1427441_a_at	Suclg2	-2.03438	0.0228581
1423393_at	Clic4	-2.03158	0.00841286
1460188_at	Ptpn6	-2.02926	0.00319309
1423964_at	Cpsf3l	-2.0276	0.0107009
1450131_a_at	Bspry	-2.02585	0.0302935
1435935_at	2410131K14Rik	-2.02368	0.0156285
1431188_a_at	Tom1	-2.02348	0.0181929
1433645_at	Slc44a1	-2.02067	0.0269975
1417856_at	Relb	-2.02064	0.00797936
1452972_at	Ttc32	-2.01868	0.0450801
1418591_at	Dnaja4	-2.01854	0.00976371
1422485_at	Smad4	-2.01764	0.0102017
1436580_at	Hgsnat	-2.01651	0.0311304
1429737_a_at	Crls1	-2.01604	0.00655082
1426631_at	Pus7	-2.01486	0.00454033
1452878_at	Prkce	-2.01424	0.025134
1423583_at	Fem1a	-2.01267	0.000298972
1451451_at	Gca	-2.01157	0.0136735
1436928_s_at	Adcy3	-2.00803	0.00385673
1429596_at	Slc7a6os	-2.0068	0.00104489
1456118_at	Mettl2	-2.0062	0.0150963
1455726_at	Gm71	-2.00581	0.0199334
1421498_a_at	2010204K13Rik	-2.00072	0.0469853
1418038_s_at	Dusp19	-1.99913	0.0171593
1437488_at	Slc9a9	-1.99529	0.0307507
1433545_s_at	Acad11	-1.99289	0.0219893
1429044_at	Camsap1l1	-1.99264	0.0338788
1448132_at	Slc19a1	-1.99112	0.036622
1438108_at	Plekhm3	-1.99049	0.0366435
1427476_a_at	Trim32	-1.98883	0.0280309
1433983_at	Cnksr3	-1.98622	0.0463805
1436022_at	Exog	-1.9858	0.00518428
1416755_at	Dnajb1	-1.98433	0.00828578
1426555_at	Scpep1	-1.9831	0.00679993
1450654_a_at	Dhdds	-1.98101	0.0366566
1434182_at	Ddx31	-1.98025	0.000699606
1418088_a_at	Stx8	-1.97942	0.022995
1450860_at	Lap3	-1.9783	0.00958637
1444560_at	---	-1.97245	0.0426411
1434289_at	Nsun5	-1.97199	0.0117368
1438369_x_at	Tmem85	-1.97148	0.0203225
1460307_at	Akt3	-1.97137	0.0201151
1416345_at	Timm8a1	-1.96967	0.0350798
1423923_a_at	Wdr8	-1.96539	0.00202483
1419552_at	Echdc1	-1.96512	0.00761083
1430134_a_at	Yars2	-1.96463	0.0174778
1435118_at	Tsen2	-1.96354	0.00600144
1448563_at	Phb	-1.96233	0.0131829
1448445_at	Acp6	-1.96124	0.00960804
1417888_at	Trim13	-1.95926	0.00944137
1415852_at	Impdh2	-1.95824	0.0126622
1454693_at	Hdac4	-1.95753	0.0328734
1416811_s_at	Ctla2a /// Ctla2b	-1.95752	0.0213208
1450984_at	Tjp2	-1.95718	0.00959784
1428870_at	Nolc1	-1.95188	0.00714225
1427112_at	Ttl	-1.95037	0.00641274
1417879_at	Nenf	-1.94812	0.0304539
1439772_at	D1Bwg0212e	-1.94686	0.00999017
1419226_at	Cd96	-1.94568	0.0116279
1420977_at	Man1a2	-1.94483	0.0107803
1449121_at	Srsf10	-1.94363	0.00375478
1426306_a_at	Maged2	-1.9364	0.00647411
1455832_a_at	Umps	-1.93375	0.0107486
1417591_at	Ptges2	-1.93326	0.00895102
1424837_at	Rnf113a1	-1.93114	0.0478646
1452053_a_at	Tmem33	-1.93091	0.0275893
1415856_at	Emb	-1.92907	0.0197814
1456565_s_at	Map3k12	-1.92518	0.0409661
1424081_at	Pcgf6	-1.9225	0.00883969
1458419_at	E130215H24Rik	-1.92226	0.00306485
1435932_at	Hps6	-1.92122	0.0152813
1417890_at	Pdxp	-1.92102	0.0265729
1451052_at	Cog8 /// Pdf	-1.91803	0.00234122
1449007_at	Btg3 /// Gm7334	-1.91715	0.0136002
1417582_s_at	Dhodh	-1.91711	0.011464
1423602_at	Traf1	-1.91674	0.0319287
1452324_at	Pvt1	-1.9165	0.00764666
1437213_at	Nudt21	-1.91573	0.0463885
1431293_a_at	Cldnd1	-1.91524	0.0156586
1451315_at	Tmem101	-1.91352	0.0235152
1439526_at	---	-1.91348	0.0437247
1428067_at	Rasl12	-1.91316	0.00379881
1424323_at	Noc2l	-1.91232	0.0349832
1417797_a_at	1810019J16Rik	-1.91149	0.0453928
1452689_at	Zfp512	-1.91128	0.00271731
1452154_at	Iars	-1.91122	0.00720647
1423921_at	Ints3	-1.91061	0.00882469
1417097_at	Mecr	-1.90733	0.0304122
1428798_s_at	Setd6	-1.90685	0.010222
1452218_at	Ccdc117	-1.90582	0.0108103
1435388_at	Ndor1	-1.90509	0.00801806
1438962_s_at	Ddx31	-1.90437	0.0125576
1452768_at	Tex261	-1.90434	0.00251683
1427966_at	Fam105b	-1.89874	0.00717232
1459108_a_at	Yeats2	-1.89634	0.0106284
1455795_at	Dse	-1.89547	0.0285702
1437504_at	Sla2	-1.89469	0.000533064
1448689_at	Rras2	-1.89463	0.000498356
1438563_s_at	Mrps24	-1.89392	0.0249547
1417066_at	Adck3	-1.89183	0.0421472
1456325_at	Cep68	-1.8917	0.00133135
1455633_at	Zfp647	-1.89117	0.00977481
1418967_a_at	St7	-1.88938	0.0283481
1417071_s_at	Cyp4v3	-1.88878	0.00647908
1452175_at	1810026J23Rik	-1.88647	0.0123278
1427065_at	4933439F18Rik	-1.88487	0.0325305
1449216_at	Itgae	-1.88396	0.0221626
1454931_at	Eid2	-1.88284	0.0165195
1453350_at	Urgcp	-1.88269	0.0428635
1439234_a_at	Tm2d2	-1.8765	0.00887311
1434580_at	Enpp4	-1.87522	0.0266138
1452828_at	Fbxo21	-1.87273	0.0410033
1452370_s_at	B230208H17Rik	-1.87219	0.0251747
1460167_at	Aldh7a1	-1.87115	0.0430094
1452739_at	Fbxo7	-1.86531	0.00183961
1441960_x_at	5730494M16Rik	-1.86524	0.0195909
1417985_at	Nrarp	-1.86457	0.0432733
1440354_at	Elovl7	-1.86348	0.0346939
1429396_at	Atg16l2	-1.86095	0.00314998
1423736_a_at	Dym	-1.859	0.0323518
1424019_at	Nop2	-1.85822	0.0467951
1430051_at	4930486L24Rik	-1.85668	0.0103009
1449130_at	Cd1d1	-1.85474	0.00212486
1452699_at	Mett11d1	-1.8542	0.005102
1442019_at	---	-1.85189	0.0455913
1418089_at	Stx8	-1.84907	0.0332785
1416229_at	Rfk	-1.84901	0.0119587
1452677_at	Pnpt1	-1.84851	0.0280056
1433518_at	Lcmt2	-1.84785	0.0290617
1428189_at	5730494M16Rik	-1.84695	0.00461537
1426539_at	Usp11	-1.84545	0.012515
1428898_at	Mon1a	-1.8453	0.0246046
1421209_s_at	Ikbkg	-1.84395	0.0179071
1452171_at	Grwd1	-1.84339	0.0438717
1450706_a_at	Arl3	-1.84309	0.00609373
1435228_at	BC023829	-1.84146	0.000728454
1434063_at	Zfp664	-1.84026	0.00595738
1424191_a_at	Tmem41a	-1.84016	0.0177168
1428151_x_at	Ccbl1	-1.83958	0.0259834
1417354_at	Sil1	-1.83922	0.0357988
1435153_at	Btbd6	-1.83836	0.0343516
1452346_at	B3gnt1	-1.83769	0.0148559
1449718_s_at	4930453N24Rik	-1.8322	0.00812011
1418322_at	Crem	-1.83121	0.0054806
1447602_x_at	Sulf2	-1.82812	0.00363018
1423863_at	Abcf2	-1.82723	0.014319
1448440_x_at	D17Wsu104e	-1.82634	0.032341
1424441_at	Slc27a4	-1.82452	0.0305127
1448923_at	Prkra	-1.82414	0.019367
1422470_at	Bnip3	-1.82357	0.0136467
1425837_a_at	Ccrn4l	-1.82299	0.0130843
1460676_at	Josd1	-1.82149	0.021644
1448855_at	Rassf1	-1.82096	0.0134524
1423603_at	Zfpm1	-1.81955	0.0340887
1417866_at	Tnfaip1	-1.81931	0.00399067
1423075_at	Lman2	-1.81907	0.000204373
1433719_at	Slc9a9	-1.81819	0.0135324
1426235_a_at	Glul	-1.81787	0.0148948
1439251_at	Idua	-1.81746	0.041748
1453173_at	Akr1b10	-1.81644	0.0032079
1429213_at	2310030N02Rik	-1.81475	0.0401414
1426728_x_at	Ptdss2	-1.81369	0.0413924
1450697_at	Slc30a7	-1.8122	0.00849764
1434306_at	Rab3ip	-1.81148	0.0123781
1426375_s_at	Oxnad1	-1.80774	0.0136086
1434158_at	Gmds	-1.80639	0.0254805
1416395_at	Guk1	-1.80582	0.00662763
1455003_at	Thap1	-1.80543	0.0144041
1449079_s_at	St3gal6	-1.80297	0.020138
1428447_at	Tmem14a	-1.80287	0.0105361
1426733_at	Itpk1	-1.80162	0.00534155
1424740_at	Creb3	-1.8012	0.000799629
1419202_at	Cst7	-1.80025	0.0104873
1452414_s_at	Ccdc86	-1.79832	0.025857
1435681_s_at	Ddx49	-1.79753	0.0205521
1451176_at	Mavs	-1.79728	0.00756761
1423880_at	D10Wsu52e	-1.79615	0.00373508
1454891_at	Cds2	-1.79603	0.0339721
1434737_at	Obfc1	-1.79391	0.0498725
1433452_at	B630019K06Rik	-1.79096	0.0350182
1452817_at	Smyd3	-1.78859	0.0011472
1451292_at	Zfp212	-1.7884	0.0043137
1441024_at	Stim2	-1.78792	0.0218352
1451189_at	Zswim1	-1.78768	0.00462864
1418444_a_at	Gde1	-1.78573	0.0214819
1455261_at	Luc7l	-1.78558	0.0353786
1448810_at	Gne	-1.78429	0.0162905
1435031_at	Tmem120a	-1.78429	0.0190511
1448693_at	Gltpd1	-1.78359	0.0143445
1434328_at	Rpl15	-1.78215	0.0156683
1426995_a_at	Gfer	-1.77927	0.0267722
1422932_a_at	Vav1	-1.77674	0.00104957
1452110_at	Mtrr	-1.77606	0.00245475
1437959_at	Zfp324	-1.77589	0.009825
1451262_a_at	Aimp2	-1.77494	0.0474738
1416265_at	Capn10	-1.77413	0.0120892
1456586_x_at	Mvp	-1.77168	0.0245804
1434586_a_at	Ptdss2	-1.77092	0.0153258
1435864_a_at	1810063B05Rik	-1.7695	0.0131925
1420851_at	Pard6g	-1.76899	0.0166903
1427655_a_at	A630038E17Rik	-1.76896	0.00842734
1448882_at	Tmem93	-1.76876	0.0158907
1415780_a_at	Armcx2	-1.76722	0.00553875
1451233_at	Traf2	-1.76675	0.00278918
1433635_at	Wdr18	-1.76551	0.0213311
1419217_at	Sergef	-1.76455	0.00610336
1448946_at	Kif3c	-1.76427	0.0469396
1433843_at	Hs1bp3	-1.76427	0.0494534
1428308_at	Pdrg1	-1.76416	0.0167073
1450927_at	Lztr1	-1.76366	0.035698
1416106_at	Kti12	-1.76021	0.00257758
1428290_at	Mipep	-1.75962	0.0347369
1459987_s_at	Cct3	-1.75805	0.0058487
1457472_at	Gigyf2	-1.75623	0.0438727
1419316_s_at	Gnb1l	-1.7562	0.019121
1454957_at	Nob1	-1.75562	0.00181578
1418372_at	Adsl	-1.75445	0.00731158
1416679_at	Abcd3	-1.75237	0.0303442
1460638_at	Yars	-1.75212	0.0207282
1424692_at	2810055F11Rik	-1.75158	0.00652003
1421034_a_at	Il4ra	-1.75115	0.0458805
1418348_a_at	Ascc2	-1.75068	0.00956977
1428350_at	Ctu2	-1.75028	0.00802362
1424029_at	Tspyl4	-1.74763	0.00752291
1436028_at	Tmem33	-1.74501	0.0106429
1417093_a_at	Gtf2h4	-1.74344	0.0167034
1421012_at	Srprb	-1.74262	0.00520014
1428096_at	Ipo11	-1.74245	0.0112321
1432435_s_at	Fam118b	-1.74096	0.00180092
1428140_at	Oxct1	-1.74068	0.0167298
1426449_a_at	Pja1	-1.74059	0.0478587
1416622_at	Wbscr16	-1.73971	0.0137209
1452352_at	Ctla2b	-1.7393	0.0168801
1416617_at	Acss1	-1.73895	0.00396239
1416379_at	Panx1	-1.73818	0.000121566
1415917_at	Mthfd1	-1.73756	0.0442826
1424161_at	Ddx27	-1.73739	0.00199772
1451401_a_at	Mul1	-1.73649	0.0153251
1456694_x_at	Ptpn6	-1.73591	0.0424707
1427153_at	Bckdhb	-1.7356	0.0393987
1426542_at	Endod1	-1.73541	0.00252191
1422906_at	Abcg2	-1.73481	0.0162327
1449935_a_at	Dnaja3	-1.73463	0.04986
1435969_at	Btbd12	-1.73359	0.00437328
1415793_at	Pnpo	-1.73311	0.0466037
1421223_a_at	Anxa4	-1.73277	0.0242733
1440339_at	Enpp1	-1.73186	0.00580383
1452648_at	Tbrg1	-1.73118	0.00980135
1419680_a_at	Elac2	-1.73028	0.00262343
1454634_at	Fuk	-1.7297	0.0425758
1455951_at	Mars	-1.7287	0.0127937
1451556_a_at	2700078E11Rik	-1.72807	0.0159634
1416024_x_at	Cct3	-1.72692	0.0160042
1416988_at	Msh2	-1.72668	0.00732622
1421269_at	Ugcg	-1.72638	0.0432892
1436911_at	Ss18l1	-1.72619	0.00976608
1419385_a_at	Ubqln1	-1.72619	0.0233285
1426902_at	Coq6	-1.72549	0.025466
1416935_at	Trpv2	-1.72441	0.00796364
1423703_at	Ppan	-1.72354	0.0178784
1428281_at	Trub1	-1.72302	0.0254873
1436422_at	BC026590	-1.72185	0.0191382
1452070_at	Dedd2	-1.72099	0.0430101
1444085_at	Pdss2	-1.72088	0.0359699
1439490_at	Nr2c1	-1.71878	0.0122537
1460645_at	Chordc1	-1.71781	0.0021592
1435686_at	Fam149b	-1.71717	0.00286337
1419046_at	Brp16	-1.71696	0.00639899
1452704_at	Fam82a2	-1.71647	0.0231272
1417106_at	Tpd52l2	-1.7163	0.0118948
1417405_at	Stard3	-1.71627	0.00112793
1437051_at	Dffb	-1.71573	0.00892727
1423430_at	Mybbp1a	-1.71537	0.0376478
1423741_at	Rbm10	-1.71497	0.00308485
1418794_at	Cds2	-1.71474	0.007087
1452490_a_at	Ap2a2	-1.71465	0.0445516
1427439_s_at	Prmt5	-1.71431	0.0122813
1428858_at	Wdr70	-1.71246	0.0163254
1435142_at	Sft2d2	-1.71103	0.00951536
1428354_at	Foxk2	-1.71103	0.0143447
1434114_at	Rexo4	-1.70968	0.0126241
1452099_at	AA408296	-1.70824	0.000551736
1423492_at	Mrpl45	-1.70813	0.0453802
1424751_at	Abt1	-1.70744	0.0186992
1415776_at	Aldh3a2	-1.70545	0.0054283
1419333_at	1110008J03Rik	-1.70481	0.0412331
1426374_at	Fam54b	-1.7048	0.0183902
1426001_at	Eomes	-1.70474	0.0117274
1429528_at	Rae1	-1.70423	0.00470021
1424024_at	Mcfd2	-1.70419	0.00124534
1454683_at	Sfswap	-1.70394	0.035595
1454197_a_at	Ccdc86	-1.70346	0.0246185
1420636_a_at	Dusp12	-1.7032	0.0278736
1424588_at	Srgap3	-1.70318	0.0254793
1418667_at	2410002O22Rik	-1.70229	0.0256895
1424548_at	Lime1 /// Zgpat	-1.70207	0.0280979
1434988_x_at	Aldh2	-1.70189	0.0236096
1459875_x_at	5730494M16Rik	-1.70181	0.0120905
1451125_at	Paip2b	-1.69999	0.000819572
1422466_at	Nxn	-1.6994	0.0469339
1424916_x_at	Zfp764	-1.6974	0.028143
1431932_s_at	Trim44	-1.69731	0.0226682
1426345_at	Prepl	-1.69725	0.00115678
1424488_a_at	Ppa2	-1.69686	0.00308778
1428799_at	Lca5	-1.69666	0.0184813
1450173_at	Ripk2	-1.69623	0.0367692
1434847_at	Cnnm4	-1.69556	0.0145681
1454755_at	Itpkc	-1.69522	0.0380782
1448782_at	Txndc11	-1.69521	0.0159178
1454698_at	Ptplad1	-1.69442	0.0045234
1436590_at	Ppp1r3b	-1.69421	0.021488
1416696_at	D17Wsu104e	-1.69417	0.0243418
1451393_at	Pex26	-1.69294	0.00322756
1420058_s_at	Fam54b	-1.6904	0.0150303
1434591_at	Zfp862	-1.68997	0.031079
1448439_at	D17Wsu104e	-1.68983	0.0449647
1439185_x_at	Mavs	-1.68929	0.0249641
1448585_at	Gtf2h4	-1.68863	0.0326562
1431233_at	Cnnm4	-1.68783	0.0390402
1429187_at	Tmed7	-1.68731	0.00787625
1416898_a_at	Irf3	-1.68702	0.0141352
1428247_at	Vps26b	-1.6869	0.0103473
1437840_s_at	D2hgdh	-1.68324	0.0183106
1452049_at	Rpl7l1	-1.68294	0.0327342
1448406_at	Eid1	-1.68263	0.02851
1420482_at	Cnnm3	-1.68257	0.00776071
1451409_at	2210021J22Rik	-1.6822	0.0455924
1460678_at	Klhdc2	-1.68098	0.000903693
1434229_a_at	Polb	-1.67968	0.0486121
1453281_at	Pik3cd	-1.6775	0.00828505
1448376_at	Wrnip1	-1.67643	0.0144085
1420339_at	Memo1	-1.67523	0.0373668
1418661_at	Abhd2	-1.67518	0.00514369
1419935_s_at	---	-1.67355	0.0148819
1430519_a_at	Cnot7	-1.67245	0.0272061
1448910_at	Pecr	-1.67245	0.0311725
1420637_at	Prps2	-1.67183	0.00337156
1445461_at	---	-1.67124	0.0256674
1417390_at	Gpn1	-1.67067	0.0160893
1417473_a_at	Ppcs	-1.67058	0.0253834
1419211_s_at	4933424B01Rik	-1.66963	0.0278724
1418902_at	Chid1	-1.66924	0.0373946
1439442_x_at	Yars2	-1.6684	0.0195923
1448178_a_at	Cct3	-1.66774	0.0357409
1456267_at	2310045N01Rik	-1.66575	0.0286533
1428418_s_at	Fam164a	-1.66535	0.0293572
1447780_x_at	Tufm	-1.66438	0.0494912
1418770_at	Cd2	-1.66351	0.0357272
1436351_at	Coq3	-1.66256	0.0115261
1450972_at	3110040N11Rik	-1.66231	0.00360216
1422501_s_at	Idh3a	-1.66231	0.0178994
1424049_at	Lrrc42	-1.66229	0.0369598
1424098_at	Elovl7	-1.6612	0.0293819
1426821_at	Cog8	-1.66079	0.0109468
1458299_s_at	Nfkbie	-1.66043	0.000818658
1449078_at	St3gal6	-1.65881	0.0387691
1436395_at	Card6	-1.65798	0.0360949
1435013_at	Heatr2	-1.65766	0.0298348
1428345_at	Ppapdc2	-1.65706	0.0253704
1416585_at	Ruvbl1	-1.65672	0.0290056
1455619_at	BC062258	-1.65616	0.0390553
1433504_at	Pygb	-1.65539	0.00339415
1436856_x_at	Tars2	-1.65445	0.0249858
1427151_at	Qser1	-1.65428	0.0402846
1422787_at	Fkbpl	-1.65372	0.0238123
1451123_at	N4bp3	-1.65272	0.00385798
1425052_at	---	-1.65263	0.00724465
1426351_at	Hspd1	-1.65079	0.0113113
1415715_at	Tmem129	-1.65057	0.0108386
1457240_at	Cdk9	-1.65	0.0234089
1429243_at	1110054O05Rik	-1.64921	0.0361458
1452393_at	Akna	-1.64788	0.00797004
1434567_at	Pramef8	-1.64646	0.00139139
1427544_a_at	Papola	-1.64584	0.0081492
1454795_at	Cobll1	-1.64415	0.0069148
1454913_at	9930104L06Rik	-1.64353	0.049761
1417410_s_at	Prkci	-1.64175	0.0395736
1435347_at	Stau1	-1.6403	0.0468611
1447277_s_at	Pcyox1	-1.63973	0.0155078
1427737_a_at	1200011M11Rik	-1.6391	0.0109197
1426696_at	Lrpap1	-1.63904	0.0150468
1448374_at	Med28	-1.63809	0.00027564
1423371_at	Pole4	-1.63736	0.0377417
1459010_at	---	-1.63669	0.00210713
1452874_at	2510003E04Rik	-1.6364	0.00317889
1423384_s_at	Tex261	-1.6359	0.0111821
1433801_at	9930012K11Rik	-1.63576	0.0365149
1424172_at	Hagh	-1.6338	0.0277378
1427011_a_at	Lancl1	-1.63304	0.0251256
1422731_at	Limd1	-1.63272	0.00762367
1435072_at	Zfyve1	-1.63212	0.0309473
1434794_at	Rhof	-1.63185	0.0186958
1418581_a_at	Limk2	-1.63138	0.0146953
1415857_at	Emb	-1.63138	0.0478652
1419522_at	Zmynd19	-1.63109	0.0106692
1420984_at	Pctp	-1.63044	0.02813
1435172_at	Eomes	-1.62998	0.0109864
1419262_at	Acad8	-1.62969	0.0387297
1452647_a_at	Dph2	-1.62933	0.0353975
1426265_x_at	Dlat	-1.62911	0.00272475
1448410_at	Ube4b	-1.6275	0.00511013
1455330_at	Nol9	-1.62735	0.0193516
1455459_at	Prdm15	-1.62678	0.0407264
1455035_s_at	Nop56	-1.62603	0.00443501
1434886_at	Opa3	-1.62569	0.0487212
1416019_at	Dr1	-1.62513	0.0239089
1433886_at	Eif2b5	-1.62475	0.0170427
1448154_at	Ndrg2	-1.62369	0.0497333
1460438_at	Lysmd1	-1.62334	0.0103036
1451226_at	Pex6	-1.6214	0.0176113
1437760_at	Galnt12	-1.62098	0.00760842
1448604_at	Uck2	-1.61925	0.0147161
1453072_at	Gpr160	-1.61886	0.0311728
1434689_at	Zfp637	-1.61833	0.00458488
1416928_at	Rbm12	-1.61833	0.0258397
1418321_at	Dci	-1.61794	0.036481
1450641_at	Vim	-1.61753	0.000905195
1416406_at	Pea15a	-1.61701	0.0382111
1423534_at	Pdcd2	-1.61687	0.00448424
1432080_s_at	Myst1	-1.61508	0.00758588
1424617_at	Ifi35	-1.61503	0.0317776
1451623_at	Mrpl15	-1.61495	0.00318642
1434123_at	Fut11	-1.61455	0.0302571
1424906_at	Pqlc3	-1.61409	0.0170184
1415816_at	Cct7	-1.61332	0.0057903
1417339_a_at	Dynll1 /// Gm6788	-1.6119	0.0160741
1452715_at	Haus5	-1.61153	0.0107327
1416991_at	Mto1	-1.61004	0.00706722
1452760_at	2510012J08Rik	-1.60936	0.00619605
1456738_s_at	Brp16	-1.60869	0.0227487
1428746_a_at	Trnau1ap	-1.60806	0.0342734
1429363_at	Vps37a	-1.60804	0.0406484
1434816_at	Vps33a	-1.60756	0.0100345
1448141_at	Rrp7a	-1.60719	0.00705849
1421266_s_at	Nfkbib	-1.60705	0.00455135
1434404_at	Fam73a	-1.607	0.00867086
1415743_at	Hdac5	-1.60679	0.00616248
1418947_at	Nek3	-1.60565	0.00686686
1460400_at	Spast	-1.60559	0.0267849
1449576_at	Eif1ax	-1.60372	0.0295317
1427325_s_at	Akna	-1.60357	0.000119888
1426290_at	Dimt1	-1.6029	0.0197744
1453590_at	Arl5b	-1.60249	0.0311466
1427244_at	Ttc15	-1.60236	0.0084135
1425568_a_at	Tmem33	-1.6018	0.0329532
1426786_s_at	Dhx38	-1.60088	0.0106392
1417320_at	Grpel1	-1.60021	0.031225
1452791_at	Coq2	-1.59989	0.0346168
1426629_at	Dhx8	-1.59959	0.00798956
1440187_at	Taf3	-1.59934	0.0177627
1426504_a_at	Rnf121	-1.59914	0.000929402
1451918_a_at	Loh12cr1	-1.5985	0.0104626
1418927_a_at	Habp4	-1.59843	0.0260233
1418404_at	Rad9	-1.59821	0.0414416
1428401_at	Zcchc3	-1.59819	0.0423643
1453048_at	Nhlrc2	-1.59803	0.00858891
1455174_at	Rps19bp1	-1.5976	0.0342816
1452628_at	Bag5	-1.59742	0.00300962
1455453_at	Gemin5	-1.59634	0.0408339
1415950_a_at	Pebp1	-1.59572	0.0097468
1426453_at	Pitrm1	-1.59553	0.00514935
1448684_at	Ppp1r2	-1.59538	0.0117874
1423790_at	Dap	-1.59459	0.0328058
1415770_at	Wdr6	-1.59417	0.0091003
1454646_at	Tcp11l2	-1.59213	0.0136643
1448621_a_at	Smpd1	-1.59003	0.0319587
1451305_at	Cby1	-1.58926	0.0293695
1437234_x_at	Prmt2	-1.58884	0.0310934
1452395_at	Med19	-1.58874	0.0435309
1449870_a_at	Atp6v0a2	-1.5876	0.00401437
1460239_at	Tspan13	-1.58732	0.0393985
1427024_at	Slain2	-1.58676	0.0234409
1439030_at	Gmppb	-1.58668	0.00152063
1423234_at	Psmd5	-1.58659	0.0259283
1447260_at	Gm10499 /// Gm8909	-1.58589	0.0484332
1435218_at	Rasgef1a	-1.58574	0.047807
1456153_at	Ssh2	-1.58555	0.0296142
1430662_at	9430091E24Rik	-1.58545	0.0073853
1449137_at	Pdha1	-1.58513	0.0132752
1456194_a_at	Park7	-1.58487	0.0481493
1448567_at	Tmem115	-1.58482	0.0382383
1423796_at	Sfpq	-1.58429	0.0447787
1420973_at	Arid5b	-1.58413	0.0349726
1449083_at	Ccdc91	-1.58359	0.0132707
1417142_at	Fam120b	-1.58337	0.0157036
1448726_at	Snapc2	-1.58325	0.0320112
1425114_at	Rbbp6	-1.58237	0.0447116
1435070_at	Aebp2	-1.58116	0.0336159
1437122_at	Bcl2	-1.58016	0.00830951
1450868_at	Hgsnat	-1.57924	0.0422012
1434143_at	Atmin	-1.57898	0.000349022
1437910_at	Tmem39b	-1.57889	0.0267778
1417538_at	Slc35a1	-1.57879	0.00162503
1454873_at	Zfp775	-1.57823	0.0312773
1421042_at	Arhgef2	-1.57758	0.0208541
1451517_at	Rhobtb2	-1.57692	0.039003
1435379_at	Urb2	-1.57667	0.0117886
1448353_x_at	Rpn1	-1.57661	0.00149544
1424777_at	Dcaf4	-1.57627	0.0159363
1431818_at	1700012B15Rik	-1.57623	0.0176739
1415681_at	Mrpl43	-1.57623	0.0484303
1452835_a_at	Polrmt	-1.57585	0.0435361
1426312_at	Bre	-1.57415	0.0109148
1454924_at	Fut10	-1.57289	0.0109723
1425348_a_at	Srprb	-1.57063	0.0236688
1456113_at	Tbc1d25	-1.5703	0.0156056
1434126_at	4930402H24Rik	-1.56949	0.0326752
1417041_at	Polr1c	-1.56933	0.00730297
1454023_a_at	Chpf	-1.56861	0.0206961
1426780_at	Atg14	-1.56713	0.004105
1433986_at	BC024659	-1.56708	0.0491533
1426160_a_at	Stk16	-1.56704	0.0297794
1451100_a_at	Cdv3	-1.56631	0.0380783
1415735_at	Ddb1	-1.5661	0.0188915
1435056_x_at	Pofut2	-1.56585	0.0171494
1434157_at	Txlna	-1.56565	0.0143767
1424171_a_at	Hagh	-1.56438	0.0221207
1428141_at	Gga2	-1.56359	0.044423
1440364_a_at	Aasdh	-1.56315	0.00591395
1454682_at	A430005L14Rik	-1.56226	0.0316291
1451867_x_at	Arhgap6	-1.56106	0.000579479
1452180_at	Phf17	-1.56069	0.0431398
1424147_at	Ahsa1	-1.56052	0.0323888
1417982_at	Insig2	-1.56019	0.00588297
1455185_s_at	Phf16	-1.55934	0.0487132
1416279_at	Ap1b1	-1.55818	0.0300852
1436147_at	---	-1.55799	0.0209574
1418406_at	Pde8a	-1.55775	0.0398237
1417467_a_at	Tada3	-1.55752	0.0251634
1427896_at	Suds3	-1.55726	0.00382899
1418651_at	Spata6	-1.5571	0.00810124
1455798_at	Galk2	-1.55677	0.0286909
1434361_at	Snx33	-1.55674	0.00766059
1417437_at	Xrcc6	-1.55653	0.00611387
1454236_a_at	Fam118b	-1.5558	0.0292236
1421914_s_at	Mrpl19	-1.55463	0.0123678
1423711_at	Ndufaf1	-1.5545	0.015179
1416920_at	Rbm4	-1.55315	0.0437584
1420877_at	2015-09-07	-1.55308	0.00937308
1424151_at	Aimp2	-1.55218	0.0127504
1418859_at	Rfxap	-1.55109	0.014051
1415725_at	Rrn3	-1.54897	0.0168839
1417147_at	Fam69b	-1.54896	0.0117513
1427904_s_at	2410091C18Rik	-1.54858	0.0473906
1434193_at	Gm12942	-1.54847	0.00383475
1458302_at	---	-1.54831	0.0208321
1449933_a_at	Tsen15	-1.54732	0.0202115
1460235_at	Scarb2	-1.54634	0.0367291
1438004_at	Papd7	-1.54589	0.00170426
1453110_at	Poc1b	-1.54573	0.0219769
1423617_at	Pdf	-1.54555	0.017746
1434230_at	Polb	-1.54541	0.0255181
1419281_a_at	Zfp259	-1.54427	0.0447932
1460565_at	Slc41a1	-1.54415	0.0102457
1426527_at	Toe1	-1.54412	0.0410361
1416918_at	Dlg3	-1.54319	0.0443568
1435469_at	Qsox2	-1.54286	0.0208445
1419595_a_at	Ggh	-1.54249	0.0325664
1415733_a_at	Tomm5	-1.54245	0.0493585
1421450_a_at	Map3k4	-1.54223	0.00842665
1426541_a_at	Endod1	-1.54195	0.021097
1448350_at	Asl	-1.54137	0.00180204
1426049_a_at	Terf2ip	-1.54119	0.0373603
1435302_at	Taf4b	-1.54023	0.0332564
1434135_at	B3galnt2	-1.53951	0.00122043
1429317_at	Qrsl1	-1.5392	0.00162498
1434122_at	Fbxo27	-1.53747	0.0392715
1450679_at	Sike1	-1.5371	0.0336445
1418312_at	Zfp276	-1.53683	0.00526858
1435866_s_at	Hist3h2a	-1.53666	0.0207317
1428330_at	Dopey2	-1.53605	0.017836
1437023_at	Zfp12	-1.53539	0.0074678
1418779_at	Rce1	-1.53524	0.00881416
1451998_at	Tasp1	-1.53425	0.00856707
1454893_at	Fam189b	-1.53406	0.0244232
1426017_a_at	0610011L14Rik	-1.53388	0.0358728
1436199_at	Trim14	-1.53381	0.0415557
1423106_at	Ube2b	-1.53369	0.0448472
1441876_x_at	Zfp93	-1.53304	0.0363096
1420776_a_at	Auh	-1.53287	0.00665552
1416526_a_at	Park7	-1.5323	0.0334375
1417609_at	Ube2a	-1.5299	0.00990452
1448722_s_at	Ppcs	-1.5297	0.031881
1425776_a_at	C87436	-1.52927	0.0116725
1426354_at	Bap1	-1.52858	0.00434964
1434320_at	Gtf3c4	-1.52812	0.0103734
1434665_at	Aga	-1.52803	0.00284573
1418997_at	Lyrm5	-1.52639	0.0273795
1416230_at	Rfk	-1.52622	0.033073
1424510_at	Nudt6	-1.52597	0.0296095
1442207_at	Atg16l2	-1.52515	0.0403058
1437682_x_at	1110004E09Rik	-1.52356	0.0102294
1434343_at	5730403M16Rik	-1.52332	0.0159564
1423453_at	Nol12	-1.52285	0.0434416
1416587_a_at	Xrcc1	-1.52099	0.0304415
1452744_at	2210016F16Rik	-1.52009	0.0248114
1416070_a_at	Ddx18	-1.51998	0.0104708
1454829_at	Rundc1	-1.51976	0.0323054
1427027_a_at	Gtf3a	-1.51918	0.0152549
1417922_at	Kbtbd4	-1.51893	0.0359337
1416620_at	Smarcal1	-1.51859	0.0126566
1456739_x_at	Armcx2	-1.51853	0.0451281
1447775_x_at	Zfp622	-1.51817	0.00445022
1416356_at	Gmpr2	-1.51761	0.0192833
1417369_at	Hsd17b4	-1.51555	0.00961587
1423965_at	Cd99l2	-1.51447	0.0278109
1433940_at	Spag7	-1.51384	0.00477625
1423099_a_at	Mettl3	-1.51359	0.0120461
1451405_at	Pcca	-1.51356	0.0114422
1426654_at	Zc3hc1	-1.51302	0.0434026
1454996_at	Hsdl1	-1.51279	0.0389945
1428812_at	1700040L02Rik	-1.51245	0.0227141
1426746_at	1810026J23Rik	-1.51239	0.0144718
1426705_s_at	Iars	-1.51209	0.0371386
1449702_at	Zfand2a	-1.51193	0.0253953
1416071_at	Ddx18	-1.51174	0.0143971
1419455_at	Il10rb	-1.51138	0.000683687
1452780_at	Gtf3c2	-1.51113	0.0209341
1436955_at	Tssc1	-1.51088	0.00774053
1460712_s_at	Ap1g1	-1.51067	0.0220068
1442085_at	Whsc1l1	-1.51051	0.0429567
1416228_at	Pin1	-1.50981	0.0282425
1416782_s_at	Praf2	-1.50959	0.0317423
1456109_a_at	Mrps15	-1.50918	0.00863633
1424956_at	Ahdc1	-1.50885	0.0256249
1445897_s_at	Ifi35	-1.50831	0.0328729
1456292_a_at	Vim	-1.5078	0.022542
1416917_at	1700123O20Rik	-1.5075	0.0364512
1452650_at	Trim62	-1.50736	0.0473012
1416313_at	Mllt11	-1.50624	0.0440206
1428243_at	1700021K19Rik	-1.50594	0.0101548
1415891_at	Suclg1	-1.50566	0.0180463
1441322_at	Skap1	-1.50507	0.0176462
1456125_a_at	Dynll1 /// Gm6788	-1.50503	0.035001
1436338_at	---	-1.50486	0.00762341
1433880_at	Dnajc11	-1.50407	0.0113412
1456566_x_at	Rbm14	-1.50394	0.0373279
1423857_at	Mrpl30	-1.50389	0.0027874
1416963_at	Ubac1	-1.50289	0.0277802
1452709_at	Poldip3	-1.50287	0.0231632
1448195_at	Taf5l	-1.50283	0.0248312
1425473_at	Med17	-1.50281	0.00521563
1433464_at	Ipo13	-1.50222	0.0126882
1451087_at	Wdr36	-1.50211	0.0013856
1429739_a_at	Patz1	-1.50165	0.0395479
1451286_s_at	Fus	1.50301	0.0110024
1459242_at	---	1.50807	0.00413207
1431717_at	Akap5	1.5096	0.0078513
1454636_at	Cbx5	1.51087	0.022898
1442477_at	Ambra1	1.51513	0.020762
1456909_at	LOC676974	1.5171	0.0194366
1450932_s_at	Dock9	1.51903	0.0138971
1438202_at	Fam109b	1.51946	0.0211535
1434200_at	BC010981	1.5217	0.0175017
1423526_at	Arid3b	1.52183	0.0239454
1438497_at	Mfsd8	1.52521	0.0367318
1451554_a_at	Aph1a	1.53163	0.029069
1443949_at	---	1.53257	0.00592919
1415913_at	Gm12270 /// Rps13	1.53377	0.0209086
1448659_at	Casp7	1.53434	0.0445656
1439246_x_at	Tnrc6a	1.5368	0.0206685
1425036_a_at	Tnrc6a	1.53821	0.0444667
1431820_at	4632404H12Rik	1.54225	0.0383725
1448368_at	Dctn6	1.54387	0.00486234
1435628_x_at	BC005512 /// F630007L15Rik /// Gm6958	1.54567	0.0415605
1446179_at	---	1.55078	0.0227622
1421947_at	Gng12	1.55173	0.041456
1434384_at	Nrip1	1.55482	0.0113746
1427763_a_at	Camk2d	1.56079	0.0123676
1416359_at	Snx18	1.56118	0.0297361
1447092_at	---	1.56387	0.037604
1435631_x_at	Exoc6	1.56735	0.0314108
1442442_at	---	1.56827	0.0166088
1452834_at	Prr5l	1.57217	0.01068
1444583_at	Nasp	1.57219	0.0479211
1457348_at	---	1.57317	0.0356862
1441816_at	2900056M20Rik	1.57531	0.0297064
1456688_at	---	1.57791	0.02155
1457479_at	---	1.57959	0.028121
1455385_at	Exoc6	1.58189	0.0436124
1437045_at	Mapk8	1.58568	0.0431716
1439800_at	Clip1 /// LOC100503214	1.58615	0.0448004
1429648_at	Slc35a3	1.5864	0.0256755
1439436_x_at	Incenp	1.58938	0.0474068
1436174_at	Atad2	1.59037	0.0196526
1436079_s_at	Vapb	1.5959	0.0139892
1455580_at	Usp6nl	1.59656	0.0386757
1458033_at	Ubr1	1.59698	0.00128028
1442258_at	Lonp2	1.60398	0.0185802
1445884_at	---	1.60591	0.0107568
1423994_at	Kif1b	1.60699	0.0256595
1453731_a_at	Dram2	1.60858	0.0333694
1427187_at	B3gntl1	1.61064	0.00844372
1445646_at	---	1.61605	0.040204
1437553_at	Brcc3	1.61629	0.0246965
1449324_at	Ero1l	1.62011	0.0410195
1436394_at	Trim37	1.62383	0.022072
1416344_at	Lamp2	1.63314	0.0461059
1440609_at	Map4k4	1.63739	0.0405712
1447242_at	---	1.63767	0.0343025
1444036_at	---	1.63772	0.0403738
1429951_at	Ssbp2	1.64173	0.0440676
1429909_at	Prr5l	1.6419	0.00949311
1457692_at	---	1.64683	0.0196056
1422591_at	Tceb3	1.64935	0.0250359
1444521_at	Pigl	1.64949	0.0366621
1456331_at	9130023H24Rik	1.65006	0.0457156
1458608_at	---	1.65104	0.0477618
1447568_at	Gatc	1.65268	0.0312467
1419356_at	Klf7	1.65703	0.00663377
1443092_at	Mtmr3	1.66027	0.0391537
1441594_at	---	1.66276	0.0488867
1452097_a_at	Dusp7	1.66404	0.0430804
1459630_at	---	1.67367	0.0207018
1443393_at	---	1.67619	0.0113005
1455904_at	Gas5 /// Snord47	1.67824	0.0354678
1435812_at	Unc50	1.67934	0.0116801
1420919_at	Sgk3	1.67999	0.0192571
1456661_at	---	1.68001	0.0101027
1443426_at	Sltm	1.68165	0.0113227
1423130_a_at	Srsf5	1.68166	0.0123748
1438183_x_at	Sord	1.68234	0.0115326
1438868_at	D14Ertd668e	1.68492	0.0148236
1421302_a_at	Gna15	1.68591	0.00631467
1419415_a_at	Rarg	1.69105	0.015044
1416156_at	Vcl	1.69587	0.0388722
1439722_at	---	1.69999	0.0371436
1428547_at	Nt5e	1.70154	0.00508447
1419177_at	Vps37a	1.70317	0.0350832
1443516_at	Atxn2	1.70678	0.0054329
1447537_at	1500032P08Rik	1.70702	0.0434017
1447914_x_at	Prr5l	1.70921	0.00093441
1418912_at	Plxdc2	1.71854	0.0257231
1436257_at	Ss18	1.72016	0.0103623
1428917_at	Stx17	1.7203	8.5788e-05
1438176_x_at	Snap47	1.72167	0.0382504
1433715_at	Cpne7	1.73373	0.00397818
1434286_at	Trps1	1.73621	0.0116516
1439965_at	Slc43a2	1.7433	0.0498944
1454677_at	Timp2	1.74354	0.0158398
1446219_at	D930015E06Rik	1.74405	0.040681
1428529_at	2810026P18Rik	1.74447	0.0444831
1422886_a_at	Clk4	1.74512	0.0125653
1435391_at	Rbm33	1.74769	0.0152585
1436801_x_at	Cdc42ep4	1.74887	0.000215972
1444704_at	---	1.74914	0.008845
1454910_at	Rad54l2	1.75095	0.041793
1453851_a_at	Gadd45g	1.75301	0.0370917
1452847_at	Gatsl3	1.7531	0.00176581
1447016_at	Tbc1d1	1.7572	0.00820531
1429538_a_at	Sfrs18	1.75945	0.00914307
1434817_s_at	Rprd2	1.76032	0.0270037
1439161_at	Ppp6r3	1.76808	0.0411055
1457968_at	---	1.76997	0.0267071
1422768_at	Syncrip	1.77052	0.0197566
1437550_at	Dhx36	1.77173	0.0258418
1424542_at	S100a4	1.77261	0.0298834
1441757_at	1190002F15Rik	1.77527	0.0458824
1442364_at	Mapk14	1.77583	0.0385339
1442240_at	Ctr9	1.77606	0.0487846
1455285_at	Slc31a1	1.77783	0.0286049
1439321_at	---	1.78076	0.0249305
1456261_at	Sh3kbp1	1.78624	0.00620532
1437087_at	2210408K08Rik	1.78667	0.0318091
1443015_at	Rhoh	1.78993	0.0167989
1426612_at	Tipin	1.79006	0.00832534
1433662_s_at	Timp2	1.79163	0.04383
1426807_at	Lta4h	1.79561	0.018906
1455092_at	LOC100044751 /// Zfp207	1.80197	0.0481924
1425869_a_at	Psen2	1.8025	0.00749005
1442804_at	Fgr	1.80384	0.0309412
1448010_at	A430104N18Rik /// Mir142	1.80398	0.0307478
1426986_at	Fam76b	1.80422	0.041573
1457568_at	Hnrnpd	1.80445	0.046271
1444112_at	Gm15417	1.80533	0.00958598
1444473_at	---	1.81166	0.00917963
1431166_at	Chd1	1.81785	0.0171796
1441185_at	Msi2	1.8201	0.0123537
1442197_at	---	1.82089	0.0190473
1445629_at	Slc35d1	1.8262	0.0358785
1435080_x_at	Sfrs18	1.82636	0.0365412
1459774_at	---	1.82639	0.00569677
1456839_at	---	1.82744	0.0152698
1419513_a_at	Ect2	1.8277	0.0264321
1430672_at	5033418A18Rik	1.83414	0.0481369
1444785_at	---	1.83639	0.0218774
1438566_at	St8sia6	1.84052	0.0290926
1446489_at	---	1.84396	0.00262618
1431528_at	5830427D02Rik	1.84638	0.0369939
1435079_at	Sfrs18	1.84981	0.0445119
1457302_at	Slc20a2	1.8499	0.0461631
1441592_at	---	1.85013	0.0472816
1457447_at	---	1.8595	0.0383963
1441415_at	---	1.86617	0.0233143
1430415_at	Phf6	1.86624	0.015392
1445687_at	Gm885	1.86824	0.0403501
1457794_at	Whsc1l1	1.86907	0.0377989
1438673_at	Slc4a7	1.87162	0.0261059
1444565_at	BB166591	1.87252	0.0333664
1433205_at	Ndfip2	1.87269	0.00430386
1441546_at	Mpp6	1.87353	0.00105687
1427313_at	Ptgir	1.87626	0.0127437
1459150_at	---	1.87824	0.0234253
1420098_s_at	D13Ertd787e	1.87969	0.036924
1441319_at	Rbm5	1.87982	0.0270306
1446657_at	Galnt6	1.87994	0.00737927
1459794_at	---	1.88062	0.00858889
1446941_at	C78505	1.88241	0.0347003
1455616_at	Aebp2	1.88284	0.0350314
1432910_at	Btbd7	1.88536	0.0367786
1448878_at	Mxd3	1.88633	0.0482884
1434403_at	Spred2	1.89063	0.0324426
1439981_at	5830405N20Rik	1.89406	0.0271499
1443649_at	---	1.89597	0.0490564
1449877_s_at	Kifc1	1.89975	0.0341335
1432548_at	Parp14	1.90065	0.0346535
1458414_at	D2Ertd93e	1.90135	0.0211249
1424893_at	Ndel1	1.90217	0.0259674
1442972_at	---	1.9042	0.0479054
1458933_at	Slc22a15	1.90455	0.000497103
1441248_at	---	1.90476	0.0350994
1457111_at	AA415038	1.90527	0.0149636
1444764_at	---	1.90872	0.0253962
1422016_a_at	Cenph	1.90926	0.0303014
1424252_at	Hnrpdl	1.91237	0.00477894
1456955_at	---	1.91457	0.0239911
1457722_at	Klrb1f	1.91551	0.0190082
1438221_at	Fam126b	1.91689	0.0439942
1438329_at	Tlr12	1.91718	0.00472928
1422812_at	Cxcr6	1.9176	0.00260183
1417938_at	Rad51ap1	1.91779	0.0214304
1443444_at	---	1.91934	0.00125171
1416303_at	Litaf	1.92228	0.0143144
1439652_at	---	1.92381	0.0485146
1438895_at	A430102J17Rik	1.92424	0.0455418
1417141_at	Igtp	1.92592	0.0305556
1434156_at	Rab11fip4	1.92768	0.0173333
1439998_at	Jmjd1c	1.9291	0.0493016
1446107_at	---	1.93032	0.0421354
1456028_x_at	Marcks	1.93302	0.0270019
1435553_at	Pdzd2	1.93985	0.00988734
1439678_at	---	1.94148	0.0335022
1443779_s_at	Lcor	1.94312	0.0430705
1437789_at	Birc6	1.94632	0.00661933
1440162_x_at	A630043P06	1.94681	0.0455331
1443354_at	---	1.94682	0.0155681
1419757_at	Pitpnm2	1.94821	0.0426141
1456758_at	9930017N22Rik	1.94841	0.0489576
1425005_at	Klrc1	1.9488	0.024351
1437799_at	4933407H18Rik	1.95164	0.038966
1421194_at	Itga4	1.95429	0.0230962
1450241_a_at	Evi2a	1.95752	0.0430237
1431698_at	Ubash3a	1.95966	0.0380433
1443719_x_at	Ddx42	1.9603	0.0165908
1453186_at	Sfrs18	1.96337	0.0338196
1437126_at	---	1.96382	0.0228674
1418879_at	Fam110c	1.96398	0.00703984
1417450_a_at	Tacc3	1.97012	0.0270295
1441689_at	Nup153	1.9717	0.0360527
1458718_at	---	1.9799	0.0166207
1438235_at	---	1.98194	0.027214
1459463_at	---	1.98378	0.0382844
1448916_at	Mafg	1.9901	0.0277657
1447546_s_at	---	1.99122	0.0104851
1455831_at	Fus	1.99708	0.0386908
1436898_at	---	1.99869	0.0482308
1436767_at	Luc7l2	2.00218	0.0273081
1451053_a_at	Mdm1	2.00458	0.00877769
1435867_at	Jhdm1d	2.00595	0.0054601
1436654_at	Gen1	2.00892	0.00183647
1442679_at	---	2.00902	0.0223173
1455790_at	E2f2	2.01073	0.0443845
1443068_at	D130084N16Rik	2.01093	0.0360437
1444194_at	---	2.01505	0.0237564
1426863_at	Rbmx	2.02219	0.0140069
1446508_at	---	2.02858	0.0141543
1439319_at	Elf1	2.02978	0.0278581
1436871_at	Srsf7	2.03338	0.00740055
1438767_at	Osm	2.03552	0.0416475
1456367_at	Fut8	2.03817	0.00913004
1443338_at	---	2.03979	0.0473487
1419254_at	Mthfd2	2.05875	0.0430659
1440223_at	Rbm6	2.05902	0.0169128
1430576_at	Tpp2	2.06323	0.00615084
1445361_at	---	2.0738	0.024279
1454521_at	2810421E14Rik	2.07807	0.0439192
1458915_at	C77949	2.07839	0.0158914
1456973_at	---	2.07954	0.0484486
1447034_at	---	2.07973	0.0358887
1442262_at	---	2.09003	0.00326681
1440273_at	LOC100504048	2.09172	0.0306992
1444237_at	---	2.09296	0.0321657
1431961_at	Dock8	2.09776	0.0303233
1455161_at	AI504432	2.10101	0.0110287
1442946_at	---	2.1018	0.0360905
1450476_at	Cnr2	2.10502	0.0351156
1443783_x_at	H2-Aa	2.10521	0.0132612
1442144_at	Emid1	2.11629	0.0336689
1435290_x_at	H2-Aa	2.12072	0.0158855
1428467_at	Tardbp	2.12479	0.0499412
1459707_at	---	2.1275	0.0476324
1425048_a_at	Hmgb1	2.13612	0.0139409
1456411_at	Rccd1	2.1444	0.00972333
1437883_s_at	---	2.14516	0.0278257
1444456_at	9030425P06Rik /// LOC100504699	2.14639	0.0374382
1427434_at	Naip6	2.14687	0.0255513
1442241_at	---	2.14757	0.0297798
1433757_a_at	Nisch	2.14848	0.0135511
1437176_at	Nlrc5	2.14926	0.00116247
1454665_at	Irf2bp2	2.15004	0.0187508
1455970_at	Pde5a	2.15065	0.0112126
1444130_at	---	2.15381	0.00893726
1460016_at	Tmem164	2.15766	0.00880927
1440014_at	---	2.16188	0.016229
1422189_x_at	Tcrg-V4	2.16243	0.0309208
1440068_at	---	2.17098	0.0465596
1455101_at	Phactr2	2.1731	0.0159568
1444096_at	Zfr	2.17434	0.0368434
1430752_at	C330006D17Rik	2.17513	0.0342473
1444177_at	E330020D12Rik	2.18629	0.00897913
1459704_at	---	2.18734	0.0157766
1451246_s_at	Aurkb	2.18974	0.0198455
1455206_at	Rps6ka3	2.1915	0.00847673
1459307_at	---	2.19207	0.0497594
1440721_at	5930433N17Rik	2.19328	0.0382559
1445379_at	---	2.20119	0.0444801
1459916_at	LOC100503944	2.20565	0.0146531
1460032_at	---	2.20888	0.0263458
1457956_at	Camta1	2.21168	0.032112
1448724_at	Cish	2.21286	0.0120036
1416757_at	Zwilch	2.21822	0.0192975
1444598_at	---	2.21925	0.0209864
1438834_at	Mospd2	2.22131	0.0289946
1447147_at	---	2.22295	0.00459039
1443128_at	Ints6	2.22622	0.0134534
1437542_at	Ikzf2	2.23105	0.0230947
1434700_at	G2e3	2.23441	0.0437554
1442126_at	---	2.23572	0.0403022
1446345_at	---	2.23708	0.0164145
1436608_at	Fam113b	2.23782	0.0490551
1444097_at	Metrnl	2.23927	0.0219233
1440662_at	---	2.23931	0.0450404
1451006_at	Xdh	2.23953	0.0341702
1432997_at	5830462P14Rik	2.24136	0.0477788
1442704_at	---	2.2445	0.0346312
1453976_at	4432414F05Rik	2.24763	0.0455439
1439655_at	---	2.24796	0.0140059
1456772_at	Ncf1	2.25085	0.0252363
1458202_at	Fam65b	2.25295	0.0324535
1445867_at	AL023008	2.26169	0.0487527
1424975_at	Siglec5	2.26363	0.0329322
1433896_at	Tmem127	2.26715	0.0467271
1440925_at	LOC100503570	2.26734	0.030661
1418398_a_at	Tspan32	2.26742	0.00472143
1442264_at	Rasgrp2	2.26765	0.0340122
1455425_at	Tet1	2.2682	0.0364125
1425822_a_at	Dtx1	2.27595	0.0422379
1419829_a_at	Gab2	2.28063	0.0313873
1430163_at	Rab43	2.28478	0.0377612
1438434_at	Arhgap11a	2.28537	0.0416708
1441612_at	---	2.28622	0.0319726
1453129_a_at	Rgs12	2.2914	0.0162408
1443526_at	---	2.29312	0.00859938
1435529_at	Gm14446	2.29335	0.0105014
1445226_at	BC023969	2.29443	0.0349894
1441479_at	---	2.29651	0.049276
1417910_at	Ccna2	2.2966	0.033346
1439449_at	Satb1	2.29749	0.046651
1448470_at	Fbp1	2.30286	0.00552856
1435263_at	Tmem106a	2.30319	0.0171301
1434815_a_at	Mapkapk3	2.30443	0.0176493
1415812_at	Gsn	2.30548	0.0288352
1439159_at	Rere	2.31043	0.0468458
1450435_at	L1cam	2.31118	0.0173781
1433892_at	Spag5	2.32032	0.0375496
1449580_s_at	H2-DMb1 /// H2-DMb2	2.3238	0.00543153
1447421_at	---	2.32965	0.039621
1448627_s_at	Pbk	2.332	0.044293
1435292_at	Tbc1d4	2.33209	0.00421885
1419842_at	Gm2682	2.34107	0.00994457
1456849_at	---	2.34141	0.0156094
1442125_at	Krit1	2.34736	0.0369211
1459009_at	---	2.34804	0.0308156
1439276_at	Adar	2.35545	0.0408909
1447998_at	AI324046	2.35974	0.00214423
1441556_at	---	2.36312	0.0321092
1436991_x_at	Gsn	2.36922	0.0292188
1428480_at	Cdca8	2.37045	0.0179094
1423693_at	Cela1	2.3742	0.0371607
1460220_a_at	Csf1	2.37482	0.0333189
1451739_at	Klf5	2.37992	0.0223237
1456274_at	---	2.38429	0.0469795
1436780_at	Ogt	2.39156	0.0485726
1447325_at	---	2.39994	0.0448657
1453107_s_at	4933413G19Rik /// Foxm1 /// Pebp1	2.40379	0.0268213
1457901_at	D4Ertd76e	2.40886	0.0425561
1424733_at	P2ry14	2.41844	0.0133015
1428105_at	Tpx2	2.43116	0.0171779
1446598_at	---	2.43986	0.040372
1440878_at	Runx1	2.44016	0.0112113
1419144_at	Cd163	2.44495	0.0321739
1417936_at	Ccl9	2.44729	0.0116739
1441407_at	---	2.44819	0.00709921
1424308_at	Slc24a3	2.45013	0.00620845
1456952_at	---	2.46329	0.0193156
1444557_at	---	2.46987	0.0254821
1448261_at	Cdh1	2.4725	0.0119109
1437370_at	Sgol2	2.47275	0.00695622
1443947_at	Lims1	2.4732	0.0162718
1450200_s_at	Csf2rb /// Csf2rb2	2.48527	0.0234696
1460719_a_at	P2rx1	2.49543	0.0159312
1438862_at	---	2.50045	0.0149011
1455876_at	Slc4a7	2.5008	0.0248306
1420404_at	Cd86	2.5038	0.0280125
1456262_at	Rbm5	2.50568	0.0499069
1428816_a_at	Gata2	2.50767	0.0359834
1416666_at	Serpine2	2.50784	0.0444112
1448834_at	Foxm1	2.50839	0.0334595
1440219_at	---	2.511	0.00292363
1422188_s_at	Tcrg-V2 /// Tcrg-V3	2.51186	0.00979343
1442700_at	Pde4b	2.51312	0.0296982
1444599_at	Herc4	2.51587	0.0478418
1425470_at	---	2.5179	0.0419086
1416469_at	Luzp1	2.53429	0.0029695
1439040_at	Cenpe	2.54769	0.00599911
1441038_at	---	2.55045	0.00461802
1439060_s_at	Wipi1	2.55244	0.0402788
1435323_a_at	Mboat1	2.5591	0.0185846
1422612_at	Hk2	2.56196	0.0433747
1436766_at	LOC100504012 /// Luc7l2	2.56406	0.0266093
1459461_at	---	2.57087	0.00647068
1420505_a_at	Stxbp1	2.57363	0.0106054
1424011_at	Aqp9	2.57804	0.0114614
1439651_at	---	2.57841	0.010401
1452954_at	Ube2c	2.57905	0.0463431
1424118_a_at	Spc25	2.58158	0.0194139
1422865_at	Runx1	2.58158	0.0287046
1416511_a_at	Cdc42ep4	2.58571	0.0244329
1444260_at	---	2.58745	0.0300339
1456896_at	6720462K09Rik	2.5921	0.0185624
1447527_at	---	2.59215	0.0204862
1447209_at	---	2.59489	0.0203689
1459266_at	---	2.5949	0.025107
1443247_at	---	2.60049	0.00683069
1442427_at	---	2.60064	0.0164575
1447213_at	---	2.60626	0.00256294
1420560_at	Chrne	2.61626	0.0224606
1452881_at	Gins2	2.61923	0.0301887
1438392_at	LOC100503297	2.62161	0.0347189
1458078_at	Chd9	2.63171	0.0206736
1437171_x_at	Gsn	2.63779	0.0317722
1441100_at	Mbtd1	2.64234	0.042405
1444195_at	---	2.64663	0.0281225
1428510_at	Lphn1	2.64834	0.0398854
1437916_at	---	2.65326	0.0378137
1442435_at	---	2.65543	0.0259135
1437901_a_at	Vps41	2.66214	0.0389181
1428682_at	Zc3h6	2.66498	0.000137809
1435136_at	Whsc1	2.67558	0.00541033
1427994_at	Cd300lf	2.68157	0.0379153
1450521_a_at	Tcrg-V4	2.68718	0.0434203
1447116_at	---	2.69024	0.0179121
1451866_a_at	Hgf	2.69036	0.00557655
1429219_at	Ikbip	2.69205	0.00450938
1421475_at	Ms4a2	2.69982	0.0114853
1439845_at	Hp1bp3	2.70835	0.0294753
1433758_at	Nisch	2.70848	0.0104425
1458916_at	---	2.70967	0.0369266
1419907_s_at	Fcrla	2.71066	0.00890083
1444962_at	Gm7609	2.71339	0.0177556
1436037_at	Itga4	2.71796	0.0224229
1455660_at	Csf2rb	2.72636	0.0415925
1438738_at	---	2.72768	0.0441018
1446240_at	---	2.72846	0.0473618
1449207_a_at	Kif20a	2.73297	0.0363532
1456765_at	Nhsl2	2.7368	0.0155342
1434278_at	Mtm1	2.73824	0.0265326
1442365_at	---	2.73913	0.0209481
1433459_x_at	Prss2	2.74347	4.60706e-05
1453543_at	4930556H04Rik	2.74779	0.0326852
1458440_at	Specc1	2.75177	0.00257281
1422191_at	Cd200r1	2.75655	0.00769095
1460681_at	Ceacam1	2.77091	0.0477557
1447426_at	---	2.77173	0.0337787
1422535_at	Ccne2	2.77977	0.0280325
1435507_x_at	Prss2	2.78149	7.13795e-05
1417601_at	Rgs1	2.79731	0.0171319
1457174_at	AU015680	2.81239	0.00624882
1416871_at	Adam8	2.81534	0.0187094
1456855_at	---	2.83214	0.00275042
1419255_at	Spnb2	2.84479	0.0361684
1459470_at	---	2.84508	0.00391497
1427707_a_at	Stil	2.85153	0.0264912
1416318_at	Serpinb1a	2.8568	0.00208825
1433573_x_at	Prss2	2.85693	0.00155207
1452016_at	Alox5ap	2.86122	0.00809439
1456389_at	Zeb2	2.88475	0.0439743
1437372_at	Cpsf6	2.89685	0.00653862
1421456_at	P2ry1	2.89835	0.025829
1459219_at	---	2.90705	0.0482371
1441117_at	---	2.90996	0.0133722
1434451_at	Gm10786	2.91116	0.000603945
1424254_at	Ifitm1	2.91229	0.00620987
1458389_at	---	2.91632	0.00397005
1450156_a_at	Hmmr	2.92	0.00459005
1449699_s_at	C330027C09Rik	2.94	0.0385883
1456272_at	---	2.94721	0.00828563
1436186_at	E2f8	2.94939	0.0352841
1435597_at	Atad5	2.95786	0.021344
1448655_at	Lrp1	2.9649	0.0414558
1456209_x_at	---	2.96822	0.0236957
1421734_at	Cxcr2	2.96956	0.00334013
1450333_a_at	Gata2	2.98323	0.0386571
1448377_at	Slpi	2.98487	0.0461757
1419219_at	Cyp4f18	2.98508	0.0328363
1455990_at	Kif23	2.99103	0.0359412
1460330_at	Anxa3	2.99133	0.0193521
1448613_at	Ecm1	3.00098	0.0294496
1458409_at	---	3.00179	0.0255831
1452242_at	Cep55	3.01816	0.0135373
1456956_at	Ikzf2	3.02217	0.0203259
1449965_at	Mcpt8	3.04198	0.0130383
1425376_at	Alox8	3.04832	0.0118389
1444064_at	Samhd1	3.05492	0.00732095
1420398_at	Rgs18	3.08103	0.0245083
1436448_a_at	Ptgs1	3.08266	0.00360416
1445329_at	Dtnb	3.09551	0.0334243
1442886_at	---	3.09653	0.0312615
1425079_at	Tm6sf2	3.1074	0.0191295
1458469_at	Cblb	3.11114	0.0444095
1440033_at	---	3.11283	0.0483431
1431830_at	Zfp329	3.11387	0.0101196
1446001_at	---	3.14143	0.038164
1435457_at	Pdzd4	3.15292	0.0237811
1439948_at	BC046401	3.15467	0.00143753
1438294_at	Atxn1	3.15543	0.0164785
1449360_at	Csf2rb2	3.15856	0.00866831
1458550_at	Myo1d	3.1612	0.00461044
1459595_at	---	3.16612	0.0139418
1435984_at	Zfp40	3.17938	0.0319742
1447408_at	---	3.17944	0.0172253
1435264_at	Emilin2	3.18009	0.00261892
1456260_at	Rbbp4	3.19258	0.00981503
1419769_at	Cd22	3.21274	0.0325297
1434430_s_at	Adora2b	3.23346	0.0429052
1421775_at	Fcer1a	3.25081	0.027861
1436978_at	Wnt9a	3.26118	0.0154231
1416996_at	Tbc1d8	3.27335	0.03707
1429171_a_at	Ncapg	3.27725	0.0241086
1443037_at	---	3.28991	0.00605674
1417266_at	Ccl6	3.29389	0.00710041
1442358_at	AA409587	3.30613	0.0125411
1418184_at	Cenpm	3.31237	0.00279102
1457839_at	---	3.31663	0.000924706
1418057_at	Tiam1	3.31726	0.0137751
1417682_a_at	Prss2	3.33791	0.0086151
1442069_at	Ept1	3.34074	0.0178859
1437486_at	Gprc5a	3.35255	0.0244929
1429009_at	Snrnp70	3.35256	0.0151718
1427184_at	Tcrb-J	3.35402	0.0042571
1421821_at	Ldlr	3.35692	0.00391996
1454295_at	Nrip1	3.35883	0.0283762
1456280_at	Clspn	3.35897	0.026653
1440347_at	---	3.36035	0.0483426
1446682_at	---	3.36774	0.0250557
1456851_at	---	3.36793	0.0428621
1437085_at	D630039A03Rik	3.37941	0.00206464
1422903_at	Ly86	3.41588	0.00546855
1445647_at	AI447881	3.44227	0.0363643
1420338_at	Alox15	3.44846	0.0297069
1456914_at	Slc16a4	3.45054	0.0246176
1427608_a_at	Tcrg-V1	3.46448	0.00422727
1439736_at	5830453J16Rik	3.47404	0.0164944
1417481_at	Ramp1	3.48137	0.00049877
1429467_s_at	Slc26a3	3.48147	0.0479313
1422542_at	Gpr34	3.48563	0.000982315
1424302_at	Lilrb3	3.49645	0.0413277
1457528_at	Slc4a7	3.5	0.0344838
1428720_s_at	2010309G21Rik /// Igl-C2 /// Igl-C3	3.50842	0.0333068
1440298_at	Treml2	3.51252	0.00967081
1458617_at	Zmynd8	3.52277	0.00984042
1416309_at	Nusap1	3.54292	0.0337595
1424046_at	Bub1	3.55911	0.0401506
1456182_x_at	Mela	3.60992	0.0313015
1433543_at	Anln	3.60995	0.00734262
1451161_a_at	Emr1	3.63321	0.0301452
1435436_at	Epas1	3.63323	0.00194129
1416332_at	Cirbp	3.63493	0.00977968
1439886_at	---	3.65992	0.00423785
1442014_at	---	3.66405	0.0273771
1449856_at	Rgs18	3.68253	0.0163918
1451796_s_at	Hdc	3.71811	0.00444606
1450344_a_at	Ptger3	3.71953	0.025152
1452679_at	Tubb2b	3.7284	0.00473356
1431374_at	6330407A03Rik	3.72983	0.0140792
1457944_at	---	3.73923	0.0101866
1424292_at	Depdc1a	3.74914	0.00370974
1434390_at	AI503316	3.77662	0.0443063
1442082_at	C3ar1	3.79675	0.0353113
1454280_at	4931406H21Rik	3.80187	0.0456557
1425583_at	---	3.82749	0.0312565
1421855_at	Fgl2	3.84656	0.0210226
1437813_at	Aim1l	3.84894	0.0167091
1420249_s_at	Ccl6	3.85796	0.00329869
1429060_at	Malat1	3.88882	0.0323209
1442077_at	2310076G05Rik	3.89043	0.000194472
1450967_at	Ptplad2	3.93993	0.0344326
1417926_at	Ncapg2	3.94512	0.00832743
1422912_at	Bmp4	3.95259	0.0480905
1454713_s_at	Hdc	3.96853	0.00177062
1435137_s_at	1200015M12Rik /// A130040M12Rik /// E430024C06Rik	3.99011	0.0366959
1450648_s_at	H2-Ab1	4.00631	0.0401426
1450020_at	Cx3cr1	4.01232	0.0168544
1434431_x_at	Adora2b	4.01328	0.00234103
1439895_at	AU021025	4.02086	0.00134898
1448804_at	Cyp11a1	4.05163	0.00514777
1459409_at	---	4.058	0.0320715
1441962_at	Alox5	4.06298	0.0129132
1447927_at	Gbp10 /// Mpa2l	4.06418	0.0164247
1441531_at	Plcb4	4.06898	0.0444367
1416330_at	Cd81	4.10628	0.0106608
1457454_at	Usp47	4.11567	0.0430951
1435463_s_at	Myo1d	4.18608	0.0285894
1420903_at	St6galnac3	4.19645	0.00196058
1423775_s_at	Prc1	4.23576	0.0121041
1442884_at	Hgf	4.24553	0.0452097
1454030_at	Ppp6r3	4.26456	0.0291823
1433678_at	Pld4	4.2688	0.0475785
1450297_at	Il6	4.35639	0.000320409
1425379_at	Hgf	4.36926	0.0133811
1419483_at	C3ar1	4.3728	0.0161253
1421854_at	Fgl2	4.37815	0.0219913
1438577_at	---	4.38572	0.00707435
1430811_a_at	Nuf2	4.4942	0.0044563
1427320_at	Copg2as2	4.51109	0.0211868
1423774_a_at	Prc1	4.52975	0.0139042
1456328_at	Bank1	4.55309	0.0480832
1460370_at	Top1mt	4.5802	0.030185
1422603_at	Rnase4	4.59534	0.00646678
1444384_at	---	4.59673	0.0242168
1439843_at	Camk4	4.60021	0.0473159
1434945_at	Lpcat2	4.60487	0.013287
1438676_at	Mpa2l	4.6291	0.0323517
1457376_at	---	4.66894	0.00412343
1439902_at	C5ar1	4.71622	0.00814138
1441467_at	---	4.74052	0.00212046
1457359_at	Inpp4b	4.83442	0.0151067
1443264_at	Ms4a2	4.88681	0.0110427
1453462_at	Chst13	4.92363	0.00430808
1444651_at	LOC553089	4.96127	0.0214459
1430191_at	9130004J05Rik	4.96669	0.0211731
1434025_at	---	4.97692	0.00915089
1422231_a_at	Tnfrsf25	5.27577	0.00225017
1451416_a_at	Tgm1	5.47198	0.0338023
1418830_at	Cd79a	5.5059	0.0105386
1437918_at	4930539E08Rik	5.51823	0.00364872
1440573_at	Gm2590	5.55928	0.00415119
1455040_s_at	Nhsl2	5.66546	0.00679573
1426039_a_at	Alox12e	5.70563	0.000814681
1450570_a_at	Cd19	5.80479	0.0320378
1420330_at	Clec4e	5.83152	0.0126698
1449049_at	Tlr1	5.84678	0.0490811
1441600_at	C920021A13	5.92882	0.00383298
1420394_s_at	Gp49a /// Lilrb4	5.98305	0.00519102
1455251_at	Itga1	6.15717	0.0205419
1419043_a_at	Iigp1	6.34075	0.00365017
1430645_at	Cd200r3	6.42079	0.0030578
1455106_a_at	Ckb	6.47344	0.00157302
1442544_at	Igh-6	6.60798	0.0429022
1425025_at	Tmem106a	6.74051	0.0114652
1427386_at	Arhgef16	6.74995	0.0467589
1446930_at	---	6.82731	0.0389862
1436621_at	Srcin1	6.97345	0.000871779
1428749_at	Dmxl2	7.56133	0.00909185
1429543_at	6230424C14Rik	8.36256	0.0199552
1440121_at	---	8.46983	0.00452758
1422760_at	Padi4	8.66087	0.0102001
1453188_at	6230424C14Rik	8.79744	0.0143456
1449254_at	Spp1	9.19696	0.0178629
1441972_at	6230424C14Rik	9.67193	0.0189073
1427756_x_at	Igh-6	10.0762	0.000204483
1425324_x_at	Igh-6	14.3777	0.00480111
1450214_at	Adora2b	18.2993	0.00122406
1435792_at	Csprs /// Gm7592	22.429	0.00158965
1425247_a_at	Ighg1	27.5442	0.00157678

## Sheet: DE genes_IL2-activated CD8
Table S2. Microarray differentially expressed genes in Runx3-/- vs WT in IL-2-activated CD8-TC
Transcript ID	Gene Symbol	Fold-Change (KO vs. WT)	p-value (KO vs. WT)
10570434	Ifitm1	-94.2514	0.000553079
10558769	Ifitm1	-51.876	0.000481791
10414360	Lgals3	-15.6635	0.00162917
10441530	Sytl3	-14.0929	0.000810727
10383756	Ifitm2	-12.594	0.007519
10569014	Ifitm2	-11.5325	0.00660818
10378286	Itgae	-10.9812	0.00479167
10407940	Naip3	-10.5138	0.0249753
10403821	Tcrg-V3	-9.52066	0.029438
10510580	Tnfrsf9	-9.20875	0.0105265
10453887	Cables1	-8.98906	5.76133e-05
10553299	Ifitm2	-7.82135	0.00797832
10601867	Kir3dl1	-7.71217	0.00268829
10408557	Serpinb1a	-7.66818	0.00228501
10450431	Ly6g5b	-7.49595	0.0122971
10356299	Gpr55	-7.47883	0.00115473
10384458	Plek	-7.33322	0.0231451
10389231	Ccl3	-7.32566	0.000540468
10519555	Abcb1b	-7.21707	0.0258174
10487208	Atp8b4	-7.09685	0.0178447
10341325		-6.85205	0.0079926
10587639	Nt5e	-6.52901	0.00456304
10339559		-6.13391	0.0198527
10403825		-5.96954	0.0271816
10359434	Fasl	-5.83395	0.0037206
10586252	Dennd4a	-5.81116	0.00240986
10586491	Dapk2	-5.71658	0.00535366
10521678	Cd38	-5.57581	0.000254264
10440131	Gpr15	-5.54687	0.00121835
10339491		-5.33955	0.0106518
10586254	Dennd4a	-5.25019	0.00117317
10568873	Adam8	-5.17326	0.0453446
10498350	P2ry14	-4.9832	0.00038416
10586248	Dennd4a	-4.95964	0.00236992
10338854		-4.92476	0.00734921
10582562		-4.8977	0.0232335
10354247	Fhl2	-4.86577	0.00134519
10454015	Ttc39c	-4.77626	0.00747666
10586246	Dennd4a	-4.6474	0.00421795
10574027	Mt1	-4.53761	0.037827
10429580	I830127L07Rik	-4.49249	0.022541
10459071	2010002N04Rik	-4.47437	0.00674181
10582582		-4.45402	0.0159655
10582584		-4.45402	0.0159655
10586244	Dennd4a	-4.40577	0.00178505
10514347	Cdkn2b	-4.38853	0.0370258
10586250	Dennd4a	-4.36474	0.000239092
10394054	Cd7	-4.33285	0.00321641
10590623	Cxcr6	-4.27944	0.00992853
10343496		-4.27814	0.0114722
10342764		-4.26008	0.0112966
10406672	Arsb	-4.25825	0.0473218
10586240	Dennd4a	-4.20272	0.00405184
10586242	Dennd4a	-4.19346	0.00157569
10409767	Golm1	-4.18556	0.00707892
10375667	Rnf130	-4.16846	0.00544134
10543067	Asns	-4.11888	0.0488375
10339649		-4.11476	0.00343119
10548345	Klrk1	-4.09397	0.0434719
10339134		-4.05283	0.00270155
10567297	Itpripl2	-3.91585	0.000293186
10444890	Ier3	-3.90407	0.0456865
10563377	Sult2b1	-3.84078	0.0279632
10563170	Dkkl1	-3.71483	0.00617533
10548409	Klrc1	-3.69243	0.0156016
10390032	Acsf2	-3.65268	0.00116247
10452648	Emilin2	-3.61639	0.0219368
10360173	Slamf7	-3.5961	0.0237767
10586227	Dennd4a	-3.56965	0.00180252
10492426	Acsf2	-3.4296	0.00154027
10465895	Fads2	-3.4195	0.00700118
10412218	Gzmk	-3.35389	0.00871712
10483249	Galnt3	-3.32015	0.0315127
10489569	Pltp	-3.29098	0.0390219
10340202		-3.21133	0.0276935
10436402	Cldnd1	-3.20158	0.00303461
10342889		-3.15879	0.0106872
10368647	Dse	-3.13049	0.00060139
10528090	Rundc3b	-3.12991	0.0261411
10463945	Dusp5	-3.09472	0.0090764
10520304	Actr3b	-3.08644	0.00406466
10522530	Kit	-3.07492	0.00634494
10500406	Cd160	-3.04859	0.0120376
10392910	C630004H02Rik	-3.01753	0.0191436
10600698	5430427O19Rik	-2.98132	0.00926879
10545101	Hpgds	-2.97613	0.0306601
10537909	Rny3	-2.96535	0.00758117
10484894	Ptprj	-2.95083	0.0142576
10548307	Klrb1c	-2.94446	0.0344573
10590631	Ccr2	-2.92756	0.0234203
10489891	B4galt5	-2.91253	0.0110422
10545608	Sema4f	-2.90426	0.0290955
10577882	Hgsnat	-2.87782	0.0012953
10368675	Marcks	-2.86755	0.00509305
10341621		-2.86746	0.0462672
10527920	Cyp51	-2.8256	0.0279466
10542200	Gabarapl1	-2.76737	0.0325549
10484888	Ptprj	-2.76616	0.0174432
10343752		-2.74854	0.00816355
10409857	4930486L24Rik	-2.74598	0.043981
10545958	Anxa4	-2.74463	0.0359374
10558961	Tspan4	-2.71198	0.00632582
10409876	Ctla2a	-2.69522	0.0470827
10466521	Gcnt1	-2.67512	0.00546365
10500295	Plekho1	-2.65668	0.0299972
10590635	Ccr5	-2.64794	0.0303123
10598013	Ccr5	-2.64794	0.0303123
10587792	Plscr1	-2.6455	0.0241523
10356082	Plscr1	-2.64072	0.0348849
10530819	Hopx	-2.62296	0.00457411
10465833	Rom1	-2.6199	0.00290608
10526832		-2.61891	0.000296764
10526085		-2.61701	0.0399128
10510574	Errfi1	-2.60452	0.000105306
10506767	Echdc2	-2.57062	0.00137586
10399924	Pik3cg	-2.53868	0.0027746
10554013	Chsy1	-2.50731	0.0142935
10552406	Nkg7	-2.50522	0.0258173
10347218		-2.49702	0.0136926
10365290	Chst11	-2.49652	0.000924193
10425880	Prr5	-2.48174	0.0360885
10572897	Hmox1	-2.47289	0.0101294
10439527	Tigit	-2.47024	0.0379734
10404429	Serpinb9	-2.45718	0.00126426
10460947	Pygm	-2.45063	0.000252452
10511803	2610029I01Rik	-2.44382	0.0139097
10358038	Rnpep	-2.40079	0.029158
10564960	Furin	-2.385	0.00154579
10459620	Rab27b	-2.38386	0.022145
10340502		-2.36441	0.0157608
10503098	Lyn	-2.3519	0.0104617
10518069	Efhd2	-2.34583	0.00287704
10569504	Tnfrsf23	-2.3307	0.00830623
10373515	Suox	-2.31308	0.00279369
10550509	Pglyrp1	-2.28597	0.0184928
10596303	Acpp	-2.26777	0.0432295
10484318	Nckap1	-2.2401	0.00532138
10442493		-2.23284	0.0211759
10559486	Lair1	-2.19609	0.0418239
10487021	Slc30a4	-2.181	0.0168641
10342415		-2.14837	0.016026
10527009	Chst12	-2.14524	0.00464072
10354003	Mgat4a	-2.13513	0.00961642
10462618	Ifit3	-2.13252	0.031959
10411229	F2r	-2.10095	0.019102
10528474	Rpl22l1	-2.09226	0.0156768
10531370	Naaa	-2.07894	0.00434482
10604630	Mospd1	-2.06695	0.00590702
10502823	Dnajb4	-2.06171	0.00330733
10564539	Mctp2	-2.05616	0.00661811
10340859		-2.0418	0.0273568
10491191	Rpl22l1	-2.02983	0.0188053
10362379	Echdc1	-2.02652	0.0170565
10582310	Mvd	-2.02608	0.0378646
10428222	Ncald	-2.01683	0.000891665
10458589	Prelid2	-2.01132	0.00258109
10520800	Gpn1	-2.01103	0.0151686
10538290	Snx10	-2.00626	0.0149278
10511679	Decr1	-1.99651	0.0234375
10481092	Agpat2	-1.99598	0.0110364
10557450	Bola2	-1.98116	0.0215598
10497673	Zmat3	-1.97688	0.0406246
10495054	Rhoc	-1.97158	0.0292723
10567299	Itpripl2	-1.97151	0.0215584
10350630	Fam129a	-1.96464	0.0141967
10382104	Snord104	-1.95829	0.0195101
10340937		-1.95544	0.00103864
10340291		-1.9552	0.0282618
10540860	Atg7	-1.95161	0.00979958
10518300	Tnfrsf1b	-1.94967	0.00369267
10357371	Tmem163	-1.94884	0.00287887
10592655	Arhgef12	-1.94012	0.0407694
10393573	Lgals3bp	-1.93742	0.0222418
10534935	Pilrb1	-1.93065	0.0228277
10505187	Ugcg	-1.93036	0.0323863
10604751	Fgf13	-1.91467	0.0124444
10533182	Dtx1	-1.9127	0.00257759
10424400	Myc	-1.91155	0.011356
10502071	5730508B09Rik	-1.90485	0.0219752
10380289	Mmd	-1.90293	0.00762682
10392142	Cd79b	-1.90226	0.019409
10355567	Tmbim1	-1.90166	0.00557089
10590452	Abhd5	-1.89818	0.0375105
10463836	Gsto1	-1.89795	0.0281151
10369290	Ddit4	-1.8961	0.0135956
10498775	Golim4	-1.88821	0.0159588
10575799	Plcg2	-1.888	0.00270825
10460833	Ehd1	-1.88773	0.0159262
10434778	Rtp4	-1.88547	0.00613439
10509838	Padi2	-1.88107	0.00732634
10340976		-1.87412	0.0462589
10467578	Pik3ap1	-1.86168	0.00776377
10470320		-1.85945	0.00890162
10459905	Setbp1	-1.85408	0.0161214
10344042		-1.84298	0.0269018
10600301	Ssr4	-1.84296	0.0166265
10415021	Abhd4	-1.83742	0.0414517
10596481	Abhd14a	-1.83294	0.0068751
10565193	Hdgfrp3	-1.83283	0.013859
10458090	Reep5	-1.83097	0.0310193
10522009	Pgm1	-1.82696	0.0185612
10416666	Sugt1	-1.81326	0.0316434
10442445	Dci	-1.80999	0.00406244
10349724	Rab7l1	-1.80519	0.0274876
10496771	Mcoln2	-1.80406	0.0210851
10414767	Rps19	-1.80063	0.0300254
10414874	Rps19	-1.80063	0.0300254
10372410	Glipr1	-1.79626	0.0440829
10565514	Tmem126a	-1.79362	0.00564028
10385699	Rmnd5b	-1.79111	0.00237995
10495830	Sec24d	-1.79052	0.0015063
10482073		-1.78774	0.010944
10398599	Rps19	-1.77763	0.0360309
10456357	Pmaip1	-1.77568	0.0370636
10552500	Klk8	-1.77227	0.000254775
10571344	D8Ertd82e	-1.77176	0.0377096
10415045	Mrpl52	-1.76888	0.0325132
10504831	Sec61b	-1.7669	0.0391321
10356932	D1Ertd622e	-1.76114	0.0110384
10558454	Glrx3	-1.76084	0.00658718
10437687	Litaf	-1.75638	0.0234744
10538753	Atoh1	-1.75372	0.0302471
10467956	Bloc1s2	-1.74431	0.0383999
10493484	Krtcap2	-1.74146	0.023396
10592983	Atp5l	-1.74141	0.0364788
10425053	Ncf4	-1.73624	0.00728083
10430794	Pmm1	-1.73412	0.0067013
10442240	Zfp760	-1.72999	0.0326373
10472095	Bloc1s2	-1.72761	0.0328569
10517383	Nipal3	-1.7204	0.00057751
10360227	Pea15a	-1.71524	0.00269528
10569707	Myadm	-1.71091	0.0277723
10380821	Atp5l	-1.70375	0.0396555
10457640	S100a11	-1.70364	0.0185529
10361790	Fuca2	-1.70225	0.00899994
10552824	Rras	-1.70095	0.0347473
10495993	Elovl6	-1.69512	0.0114177
10471080	Usp20	-1.69278	0.0147357
10427235	Prr13	-1.69214	0.0464023
10548565	Magohb	-1.69045	0.0214097
10477052	2310046K01Rik	-1.68847	0.0167137
10561513	Mrps12	-1.68313	0.0335336
10534324	Limk1	-1.68147	0.00744563
10493990	S100a11	-1.68014	0.0232324
10520815	Slc4a1ap	-1.67813	0.00444202
10338095		-1.67612	0.0274276
10595664	Tmed3	-1.67307	0.0125473
10528662	Atp5l	-1.67183	0.0483368
10594652	Lactb	-1.67156	0.0249874
10466947	Ermp1	-1.67001	0.0228143
10512156	Aqp3	-1.6693	0.0209787
10342735		-1.66676	0.045941
10574246	Gpr114	-1.66389	0.0387567
10374035	Xbp1	-1.65925	0.0271367
10465059	Ctsw	-1.65922	0.0263483
10398936	Pacs2	-1.65921	0.00107972
10372682	Slc35e3	-1.65899	0.00495459
10384572	1110067D22Rik	-1.65751	0.0363667
10377605	1810027O10Rik	-1.65435	0.0313846
10431410	Mapk11	-1.65112	0.00640867
10572613	Mrpl34	-1.64765	0.0137284
10439237	Rps21	-1.64335	0.0355467
10544906	Ggct	-1.64094	0.0424735
10580457	N4bp1	-1.63647	0.0148009
10563303	Bax	-1.63413	0.00994799
10424853	Brp16	-1.63085	0.0260079
10534303	Lat2	-1.62926	0.00709582
10495035	Slc16a1	-1.6251	0.0497214
10342051		-1.62469	0.0331633
10558754	Athl1	-1.61716	0.0448722
10534531	Ywhag	-1.61096	0.0264902
10343584		-1.60929	0.00981173
10513145	Ptpn3	-1.60859	0.0335209
10550316	Tmem160	-1.60809	0.0158302
10417836	Mrps16	-1.60631	0.00658412
10418185	D14Ertd449e	-1.6036	0.0147038
10587627	Cyb5r4	-1.60165	0.0328518
10511617	Fam92a	-1.59979	0.0463188
10529142	Ppm1g	-1.5989	0.00458094
10346328	Mars2	-1.59772	0.00942076
10418198	D14Ertd449e	-1.59292	0.0107736
10561702	Kcnk6	-1.5901	0.0363845
10466573	Ostf1	-1.59004	0.00456741
10548097	9630033F20Rik	-1.58952	0.0216593
10548105	Ccnd2	-1.5861	0.0426449
10502058	Ap1ar	-1.58404	0.00608431
10516640	Eif3i	-1.57995	0.0423322
10583145	Tmem123	-1.5788	0.0176118
10563112	Snord33	-1.57855	0.0246552
10599346	Polr2k	-1.57573	0.00680948
10529584	Man2b2	-1.56352	0.0360796
10532157	Tmed5	-1.55748	0.0212918
10474596	Aven	-1.54942	0.0480019
10597461	Cmtm7	-1.5492	0.0202822
10505200	Hsdl2	-1.54869	0.00660232
10481868	Dnajb6	-1.54585	0.0101083
10555946	Smpd1	-1.54577	0.00729626
10343264		-1.54294	0.0106753
10448737	Ndufb10	-1.5426	0.0226303
10395198	Gm9359	-1.5419	0.0229675
10508115	Stk40	-1.54118	0.00782369
10445601	Mea1	-1.53894	0.0209003
10364814	Scamp4	-1.53647	0.0110144
10566525	Taf10	-1.53636	0.0425947
10583508	Mrpl4	-1.53562	0.0304334
10558903	Taldo1	-1.53544	0.0320926
10343149		-1.53543	0.010149
10395976	Dnajb6	-1.53414	0.0118099
10593913	1700017B05Rik	-1.53401	0.041362
10607465		-1.53388	0.0239894
10401172	Vti1b	-1.53338	0.0256034
10502949		-1.53278	0.0438999
10564869	Cib1	-1.53223	0.0228294
10429674	Tsta3	-1.53068	0.0340061
10585533	Dnajb6	-1.52539	0.0110245
10431017	Ttll1	-1.52438	0.0176531
10579142	Gm7730	-1.52418	0.0369835
10599498	Utp14a	-1.52407	0.0442448
10418210	D14Ertd449e	-1.52369	0.0163926
10344545		-1.52288	0.0370848
10489004	Nfs1	-1.5222	0.0239384
10343469		-1.51878	0.0385553
10512701	Tomm5	-1.51821	0.0374001
10581547	Nob1	-1.51779	0.000828097
10354494	Nab1	-1.51682	0.0319935
10488415	Cst3	-1.50951	0.0245313
10342993		-1.50727	0.0161267
10577544	Polb	-1.50411	0.00294006
10532504	Hscb	-1.50334	0.029343
10589596	Ccdc12	-1.50063	0.0264346
10389300	Dhrs11	-1.50051	0.0131622
10375083	Stk10	1.50376	0.0380378
10464819	Rbm14	1.50483	0.0406042
10384529	Cep68	1.50694	0.0448778
10470584	Tsc1	1.5097	0.0295251
10345715	Map4k4	1.51233	0.0459142
10594322	Pias1	1.51283	0.028459
10453461	Fbxo11	1.51378	0.0336524
10392241	Polg2	1.51384	0.0322052
10409709	Mir7-1	1.51424	0.0403707
10341733		1.51427	0.0106379
10380793	Mllt6	1.51642	0.041141
10434733	Eif4a2	1.51743	0.0481157
10440849	Synj1	1.51813	0.0263738
10339119		1.52133	0.0297995
10515729	Szt2	1.52137	0.045438
10346191	Stat1	1.52791	0.0162968
10440288	Zfp654	1.53177	0.0142195
10489723	Zmynd8	1.53259	0.0393539
10369154	Man1a	1.5341	0.0278946
10408767	Slc35b3	1.5398	0.0444434
10444079	Rgl2	1.54215	0.0362219
10537558	Gm6273	1.54313	0.0127784
10503359	C430048L16Rik	1.544	0.0415685
10458355	Apbb3	1.54484	0.0449302
10446763	Lbh	1.54664	0.0381209
10342007		1.54683	0.0191057
10366310	Osbpl8	1.54838	0.0259062
10410892	Rasa1	1.54967	0.013124
10396919	4933426M11Rik	1.55026	0.0203161
10583450	Zfp846	1.55286	0.0384893
10477311	Asxl1	1.55464	0.0452094
10528648	Abcf2	1.55761	0.00810712
10536061	Zfp141	1.55875	0.0026736
10417124	B930095G15Rik	1.56022	0.010315
10552314	Zfp141	1.56248	0.00262041
10414374	Ktn1	1.56543	0.00904672
10429327	Eif2c2	1.566	0.0161385
10576189		1.57004	0.037468
10544588	Gimap3	1.57558	0.0235415
10363641	Herc4	1.57852	0.0246906
10525374	Pptc7	1.57907	0.00381323
10594404	Smad3	1.58074	0.0109088
10431722	Gxylt1	1.58168	0.0155256
10585767	Ubl7	1.58388	0.0107854
10498345	Gpr171	1.58697	0.0143607
10599976	Mtm1	1.58962	0.0464118
10404774	Hivep1	1.59227	0.0474823
10339505		1.59308	0.0297024
10516435	Zmym4	1.5944	0.011401
10338581		1.59536	0.0366238
10538394	Plekha8	1.59864	0.0202672
10341313		1.59913	0.0479729
10508228	Zmym6	1.6003	0.023985
10462603	Fas	1.60236	0.00921642
10398831	Inf2	1.60353	0.0473158
10443749	Ubash3a	1.60451	0.0467293
10339841		1.60647	0.0318693
10363379	Cbara1	1.60751	0.0255471
10605143	Arhgap4	1.60906	0.027936
10341741		1.61556	0.0143391
10405432	Rgs14	1.61567	0.00390723
10430920	Tcf20	1.61917	0.0226878
10586773	Gtf2a2	1.62021	0.0291084
10481401	Zer1	1.62231	0.049227
10343800		1.62304	0.0479942
10559420	Tmc4	1.62344	0.00690655
10342411		1.62354	0.023075
10338648		1.62782	0.0264463
10415991	Zfp395	1.63419	0.0376135
10427918	Fam105a	1.63441	0.0324465
10604799	Atp11c	1.63521	0.00209891
10559436	Mboat7	1.63639	0.018847
10375634	Mapk9	1.63733	0.0467703
10340216		1.64147	0.00363924
10341810		1.64173	0.0419345
10400546	Fbxo33	1.64629	0.0144771
10550365	Prkd2	1.64882	0.047868
10474201	Lmo2	1.64992	0.035025
10384566		1.65043	0.0462143
10475912	Tmem87b	1.65484	0.0451315
10478447	Stk4	1.65935	0.030623
10498620	Trim59	1.65997	0.0208749
10342456		1.6612	0.0121686
10359339	Rabgap1l	1.6615	0.0455142
10339655		1.6654	0.0498645
10605811	Fam123b	1.66549	0.0196153
10464425	Grk5	1.66596	0.01102
10522182	Rhoh	1.67701	0.0253914
10387372	Kdm6b	1.67815	0.0389642
10344131		1.68169	0.0492616
10584142	Ets1	1.68289	0.0460645
10342936		1.68452	0.00999997
10507032	Bend5	1.68544	0.0497878
10377537	Chd3	1.68692	0.0244488
10342023		1.69101	0.00397168
10606376	2610002M06Rik	1.69366	0.0186309
10343010		1.69448	0.0200485
10495896	Camk2d	1.69561	0.0417644
10537957	Krba1	1.69696	0.0301748
10339057		1.69879	0.0120963
10350594	Ivns1abp	1.7006	0.0114399
10340361		1.70162	0.0131811
10342848		1.70322	0.0331399
10343626		1.70408	0.0157651
10341408		1.70593	0.0198729
10351667	Slamf1	1.70596	0.0356886
10414714		1.70751	0.0423898
10530145	Tlr1	1.71404	0.0304055
10567797	Xpo6	1.71482	0.00699834
10389451	Med13	1.72201	0.0313731
10344057		1.7226	0.037963
10504817	Tgfbr1	1.72306	0.0253236
10352234	Itpkb	1.72365	0.0497574
10342204		1.7261	0.0443112
10341782		1.72781	0.0207737
10418169	1700054O19Rik	1.73224	0.0442388
10340226		1.73297	0.0457628
10340301		1.73606	0.0215595
10342365		1.73967	0.00787013
10515735	Szt2	1.73976	0.0216567
10505028	Slc44a1	1.73991	0.0090017
10390640	Ikzf3	1.74054	0.0422171
10338377		1.74247	0.0343546
10462587	Stambpl1	1.74301	0.00650163
10346970	Pikfyve	1.74405	0.0361051
10400405	Nfkbia	1.74456	0.00325098
10340321		1.74579	0.0156792
10508936	Ubxn11	1.74858	0.0324814
10344535		1.75132	0.0475353
10344456		1.752	0.0356752
10573082	Inpp4b	1.75303	0.0187454
10590381	Vipr1	1.75585	0.0384678
10579939	Usp38	1.75667	0.0193112
10360158	Ly9	1.75799	0.00764433
10347748	Acsl3	1.75931	0.00820879
10519105	Ski	1.76814	0.0396469
10505008	Slc44a1	1.77077	0.0210011
10344150		1.77342	0.0167678
10342587		1.77344	0.0249502
10344232		1.77761	0.0300517
10338376		1.78137	0.00959218
10342559		1.78358	0.0443476
10423333	Fam134b	1.78416	7.86283e-05
10344581		1.7857	0.0311541
10341589		1.78914	0.0382987
10450226	Ppt2	1.79018	0.00267791
10489266	Chd6	1.79212	0.0417215
10365003	Snord37	1.79546	0.00147072
10345913	Nck2	1.79815	0.00678388
10340208		1.79896	0.0477835
10342449		1.79996	0.00557289
10475782	Dusp2	1.80384	0.0158995
10339007		1.80766	0.0284832
10341009		1.80862	0.00601864
10414929	Gm13949	1.80889	0.0387016
10487109	Cep152	1.80899	0.0484577
10522335	Atp10d	1.81012	0.0102739
10367734	Ust	1.81171	0.000601215
10590801	Birc3	1.812	0.00112553
10343470		1.81463	0.0235177
10422760	Fyb	1.81479	0.0473623
10376796	Grap	1.81625	0.00242887
10606058	Cxcr3	1.81709	0.0167618
10339424		1.81878	0.043418
10430649	Cbx7	1.82322	0.0108802
10478718	Ncoa3	1.82642	0.00828318
10414805	Trav13d-4	1.82703	0.0346751
10557326	Il4ra	1.83078	0.0474814
10338271		1.83099	0.0478448
10412100	Map3k1	1.83266	0.0369232
10436865	Ifngr2	1.84075	0.0462358
10570516	Kbtbd11	1.84311	0.00158982
10343158		1.84668	0.0414686
10483563	Tlk1	1.8479	0.0214374
10442396	Abca3	1.85342	0.0245523
10343285		1.85432	0.0387892
10340469		1.85438	0.0117298
10435982	Btla	1.86019	0.0035683
10341820		1.86029	0.0142931
10343873		1.86399	0.0440198
10474181	Abtb2	1.86729	0.0133038
10467139	Lipa	1.87615	0.0170273
10419073	Tspan14	1.87936	0.0496514
10344122		1.88829	0.0239159
10342402		1.8889	0.0252927
10453082	Hnrpll	1.89182	0.0269396
10460385	Clcf1	1.89409	0.0365049
10533569	Kdm2b	1.89487	0.0338017
10471424	Fam102a	1.89666	0.0225678
10497689	Gnb4	1.90058	0.0174876
10339826		1.90065	0.0282808
10342125		1.90473	0.0416806
10558001	Inpp5f	1.9105	0.00923441
10547100	Plxnd1	1.91236	0.0406616
10344608		1.91252	0.00794708
10435266	Heg1	1.9186	0.034593
10428579	Ext1	1.92366	0.0163329
10402730	Ppp1r13b	1.92644	0.00167172
10493347	Ash1l	1.92814	0.0414354
10341910		1.93278	0.0465528
10564736	Polg	1.93323	0.00337954
10341143		1.93795	0.00744691
10343689		1.94083	0.0264032
10342243		1.94279	0.0379504
10487945	Gpcpd1	1.95224	0.000373272
10340385		1.95373	0.00864413
10343993		1.95552	0.0426287
10339544		1.95723	0.033433
10339618		1.9575	0.025844
10344151		1.96285	0.0110256
10379633	Slfn1	1.96552	0.0337731
10338851		1.9714	0.0325869
10339640		1.97372	0.0365385
10561335	Prkcz	1.97571	0.0426105
10343576		1.97625	0.00643622
10339311		1.97662	0.00657126
10343577		1.9802	0.0490456
10340702		1.98647	0.00239247
10340583		1.98723	0.0126958
10343540		1.99612	0.0473802
10543319	Fam3c	1.99791	0.0401829
10434754	BC106179	1.99997	0.0257242
10342748		2.00088	0.0236414
10492558	Smc4	2.00536	0.00573709
10382300	Map2k6	2.01771	0.0159464
10342510		2.02758	0.0431763
10342194		2.03246	0.03155
10338942		2.03435	0.000473308
10357604	Ikbke	2.03698	0.0118837
10443201	Pacsin1	2.03851	0.00323755
10538206	Ccdc126	2.05339	0.0317938
10344064		2.0542	0.0323409
10510957	Pank4	2.05443	0.00992406
10339634		2.06276	0.017756
10343306		2.063	0.0476078
10527024	Gm10091	2.06927	0.0196568
10341368		2.07377	0.0463315
10479981	Gata3	2.08237	0.0301113
10536931	Ahcyl2	2.08393	0.00647284
10341904		2.08631	0.044685
10342128		2.08652	0.0497904
10341707		2.08863	0.0261651
10342172		2.09872	0.0198651
10484249	Cwc22	2.10484	0.00568217
10342887		2.11366	0.0461156
10342457		2.11519	0.0304708
10457168	Cd226	2.1208	0.0100145
10482434	Gtdc1	2.12909	0.0295199
10600901	Ar	2.13612	0.0472156
10339844		2.14293	0.0144031
10461553	A430093F15Rik	2.144	0.0446122
10344481		2.14512	0.0408588
10340836		2.1504	0.0137207
10343296		2.15102	0.048359
10340618		2.15416	0.0113965
10382228	Axin2	2.16286	0.0116263
10472820	Itga6	2.17556	0.0411269
10511416	Tox	2.17868	0.0373919
10466040	Cd5	2.1798	0.0457584
10343536		2.18469	0.0169955
10342914		2.19429	0.0444812
10342254		2.19785	0.0184625
10342798		2.20198	0.0490596
10350331	Zfp281	2.20755	0.00629949
10340224		2.20941	0.0267424
10503551	Usp45	2.21247	0.00124455
10343664		2.21293	0.0452874
10374185	Ccm2	2.21319	0.0268855
10348670	Rnpepl1	2.22733	0.00248254
10438702	St6gal1	2.22983	0.0301441
10554521	Pde8a	2.23023	0.0346307
10356293	A630001G21Rik	2.23214	0.0434368
10439955	Fam55c	2.23671	0.00891567
10343313		2.2383	0.0475546
10497237	Pag1	2.25009	0.0271115
10417004	Dzip1	2.25035	0.00944847
10338263		2.25517	0.0235279
10341441		2.26036	0.0291328
10343272		2.26153	0.0436254
10557853	B230325K18Rik	2.26621	0.0413878
10404359	Mboat1	2.26756	0.0165308
10338512		2.27073	0.0359407
10558515	Inpp5a	2.27768	0.0397887
10342934		2.27947	0.0204457
10358408	Rgs1	2.28412	0.000814379
10352092	Zfp238	2.2856	0.0135768
10538842	Gng12	2.30038	0.00450931
10549162	St8sia1	2.30232	0.0161195
10342239		2.32576	0.0498432
10340768		2.32595	0.0483592
10344577		2.3325	0.0379862
10341624		2.33464	0.0274323
10343652		2.33654	0.00630878
10555235	Arrb1	2.34434	0.0398468
10473322	Gm13691	2.34619	0.00656728
10473325	Gm13691	2.34619	0.00656728
10473328	Gm13691	2.34619	0.00656728
10473331	Gm13691	2.34619	0.00656728
10473334	Gm13691	2.34619	0.00656728
10473337	Gm13691	2.34619	0.00656728
10473340	Gm13691	2.34619	0.00656728
10348537	Ramp1	2.34804	0.0497156
10341161		2.35004	0.0281774
10342801		2.35769	0.0150784
10342120		2.36396	0.0466214
10338129		2.3653	0.031139
10593842	Tspan3	2.37708	0.000623491
10538214	D330028D13Rik	2.38408	0.0100033
10342571		2.39009	0.0102029
10354649	Pgap1	2.39656	0.0458316
10406031	Lpcat1	2.40175	0.00761627
10559818		2.41345	0.0426379
10340227		2.41468	0.0033448
10341834		2.42937	0.045784
10485607	Qser1	2.43089	0.00693253
10339743		2.43225	0.0034587
10343618		2.43899	0.035345
10342309		2.44151	0.0442413
10343507		2.45772	0.0185158
10343068		2.47901	0.0326056
10454828	Pnet-ps	2.49182	0.0376106
10412773	Slc4a7	2.4919	0.00840176
10582997	Casp4	2.49859	0.047258
10381574	Rundc3a	2.50049	0.0237146
10501586	S1pr1	2.50193	0.0259892
10437160	Ets2	2.51206	0.00197062
10341542		2.52674	0.0235665
10421810	1190002H23Rik	2.57633	0.0347224
10590365	Vipr1	2.57887	0.0203602
10588495	Dusp7	2.5827	0.0030783
10433311	Mgrn1	2.58664	0.00372255
10340521		2.60589	0.0278791
10500656	Cd101	2.62381	0.0155348
10342409		2.64057	0.0460393
10525439	P2rx4	2.64896	0.0116992
10343226		2.65137	0.0418591
10498599	Ift80	2.66797	0.01316
10538187	Gpnmb	2.6751	0.0402608
10601424	Gpr174	2.70188	0.0209794
10343088		2.71775	0.000776085
10505030	Fsd1l	2.73139	0.0271218
10338797		2.81814	0.0242026
10517301	Ldlrap1	2.86605	0.0176148
10338224		2.91696	0.00803066
10516518	Tlr12	2.93742	0.0103764
10341796		2.95912	0.0160085
10363231	Smpdl3a	2.96032	0.0176979
10406982	Adamts6	2.96516	0.0250883
10341285		2.97489	0.0138818
10387316	Chd3	2.98266	0.0105847
10343996		3.00761	0.004533
10485622	Qser1	3.02864	0.00146637
10469167	Sfmbt2	3.0671	0.00328772
10413086	Adk	3.07468	0.00101463
10469110	Usp6nl	3.08045	0.000572161
10510668	Tnfrsf25	3.12013	0.000374199
10344321		3.22395	0.0435582
10550394	Ptgir	3.27637	0.0263837
10439312	Cd86	3.29054	0.029202
10379615	Slfn5	3.34989	0.0303763
10496919	Usp33	3.36233	0.00906389
10510552	Rere	3.43042	0.00945846
10422321	Dzip1	3.46032	0.0320975
10339562		3.48433	0.0471192
10492582	Mir15b	3.50179	0.046385
10339158		3.55834	0.00865904
10546510	Lrig1	3.6209	0.0150953
10589654	Als2cl	3.72343	0.00283798
10344214		3.73484	0.0223253
10472846	Pdk1	3.87937	0.023625
10463263	Lztfl1	3.92312	0.0106468
10577226	2610019F03Rik	4.24136	0.0262035
10606369	Itm2a	4.26514	0.0020618
10467068	Sgms1	4.42455	0.00222949
10381096	Igfbp4	4.44292	0.0240787
10597973	Lztfl1	4.495	0.0108941
10432190	Adcy6	4.87586	0.00340773
10531952	Abcg3	4.92035	0.00141007
10450384	Msh5	4.94829	0.0101283
10338790		4.95997	0.0022526
10342873		5.07301	0.00454279
10342011		5.28676	0.000448431
10524229	A630023P12Rik	5.42732	0.0222704
10461594	Ms4a4c	5.63153	0.00751408
10525419	P2rx7	5.77031	0.000565386
10444284	H2-Ob	5.86727	0.00995504
10427628	Il7r	5.93425	0.0118789
10410530	Slc6a19	6.3638	0.0129592
10590974	Folr4	6.43868	0.00147809
10339255		6.58663	0.00273066
10434758	St6gal1	6.7298	0.00351209
10500204	Ecm1	8.13854	0.00023774
10590620	Ccr9	8.83235	0.0307594
10441003	Runx1	8.98946	0.000219105
10341447		9.94445	0.000493496
10559248	Tspan32	11.7163	4.24203e-05
10472235	Dapl1	14.2823	0.000141486
10559261	Cd81	18.0448	0.000699715
10343755		18.4467	2.01984e-05

## Sheet: DE genes_IL2-activated NKC
Table S2. Microarray differentially expressed genes in Runx3-/- vs WT in IL-2-activated NKC
Probeset ID	Gene Symbol	Fold-Change (KO vs. WT)	p-value (KO vs. WT)
1451344_at	Tmem119	-611.101	0.0301086
1418679_at	Gzmf	-259.932	0.0420286
1419594_at	Ctsg	-188.71	0.0137822
1451584_at	Havcr2	-187.647	0.0101571
1415964_at	Scd1	-174.657	0.0228342
1419334_at	Ctla4	-152.32	0.0101598
1450276_a_at	Scin	-124.872	0.0136745
1420364_at	Gpr87	-111.461	0.000237925
1435207_at	Dixdc1	-110.587	0.00164431
1426911_at	Dsc2	-110.275	0.00543862
1441917_s_at	Tmem40	-109.092	0.012535
1424966_at	Tmem40	-105.582	0.012694
1449965_at	Mcpt8	-99.1534	0.0109756
1421156_a_at	Dsc2	-80.7046	0.00959256
1451546_s_at	Tmem40	-80.6709	0.0035246
1418649_at	Egln3	-79.3229	0.0155192
1450650_at	Myo10	-76.7813	0.0183591
1415965_at	Scd1	-74.467	0.00944827
1435494_s_at	Dsp	-72.0898	0.00693599
1449456_a_at	Cma1	-70.9087	0.0231929
1426243_at	Cth	-68.4418	0.00193563
1439476_at	Dsg2	-68.0443	0.00597807
1418671_at	Capn5	-67.9323	0.0128788
1416514_a_at	Fscn1	-67.1769	0.010681
1422837_at	Scel	-65.8502	0.00347585
1448261_at	Cdh1	-64.5197	0.0157031
1438658_a_at	S1pr3	-64.5032	0.000928868
1453357_at	Tdrd9	-60.9747	0.00787086
1419148_at	Avil	-60.7056	0.020356
1454731_at	Myo10	-58.7587	0.00515196
1451382_at	Chac1	-56.6008	0.0147749
1456225_x_at	Trib3	-55.5952	0.0251377
1450387_s_at	Ak4	-55.4423	0.00351175
1441428_at	LOC100045066	-54.1728	0.0101718
1430419_at	2310031A07Rik	-52.7247	0.00310494
1420909_at	Vegfa	-52.3414	0.00343898
1419030_at	Ero1l	-52.3214	0.000911822
1420842_at	Ptprf	-52.2728	0.0173038
1418773_at	Fads3	-50.2945	0.000707337
1442028_at	B4galnt2	-48.5995	0.00111846
1426065_a_at	Trib3	-47.458	0.0289626
1435493_at	Dsp	-46.9004	0.0110537
1417022_at	Slc7a3	-46.6415	0.00594502
1449740_s_at	Dsg2	-45.0865	0.0149164
1444088_at	---	-44.9105	0.00048076
1452794_x_at	4933402N22Rik /// Gm5861 /// Gm6460 /// Speer1-ps1	-44.7217	0.016738
1419031_at	Fads2	-42.8851	0.00561244
1438385_s_at	Gpt2	-40.1666	0.0117025
1431724_a_at	P2ry12	-40.1456	0.00280543
1460329_at	B4galt6	-39.1939	0.00180768
1416325_at	Crisp1	-38.5236	0.0053786
1456284_at	Tmem171	-36.9302	0.00987458
1437190_at	Styk1	-35.2132	0.00176232
1435505_at	Dmwd	-34.7087	0.0107229
1427985_at	Spin4	-33.9105	0.0099794
1425165_at	Gzmn	-33.3633	0.00611599
1427878_at	0610010O12Rik	-32.7395	0.00882993
1428572_at	Basp1	-32.3336	0.0159014
1441962_at	Alox5	-32.1927	0.01172
1449325_at	Fads2	-31.991	0.00302237
1435195_at	Vash1	-30.8034	0.0136659
1432566_at	Tmsb15a	-30.6824	0.0325413
1417178_at	Gipc2	-30.3286	0.00731828
1427344_s_at	Rasd2	-29.9448	0.0116639
1424714_at	Aldoc	-29.7052	0.0166742
1419029_at	Ero1l	-28.3918	0.0084639
1420843_at	Ptprf	-28.2221	0.0071439
1420413_at	Slc7a11	-27.8886	0.00142423
1435758_at	B4galt6	-27.6573	0.00262153
1418547_at	Tfpi2	-26.0859	0.00859968
1443838_x_at	Fads2	-26.0055	0.00149643
1417749_a_at	Tjp1	-25.5229	0.000298723
1434046_at	AA467197	-25.2585	0.0126469
1419109_at	Hrc	-25.0234	0.00374319
1434458_at	Fst	-24.7104	0.00134263
1424556_at	Pycr1	-23.7834	0.00863071
1425506_at	Mylk	-23.3243	0.000516907
1449252_at	Fam110c	-23.1394	0.0219718
1436624_at	Dnm3	-22.6216	0.00310498
1456003_a_at	Slc1a4	-22.151	0.0224605
1439995_at	Nhedc2	-21.9704	0.0169469
1448942_at	Gng11	-21.9394	0.0351837
1415823_at	Scd2	-21.684	0.0287308
1434140_at	Mcf2l	-21.3824	0.0138679
1421830_at	Ak4	-21.3002	0.00768151
1452196_a_at	Nckap1	-21.2142	0.00274998
1431422_a_at	Dusp14	-20.7809	0.0301467
1423549_at	Slc1a4	-19.4775	0.0060638
1453060_at	Rgs8	-19.4644	0.00298319
1429183_at	Pkp2	-19.3572	0.00478635
1451461_a_at	Aldoc	-19.3179	0.0142227
1423228_at	B4galt6	-18.9053	0.0131941
1460330_at	Anxa3	-18.86	0.012034
1422470_at	Bnip3	-18.8141	0.00517689
1431734_a_at	Dnajb4	-18.8	0.00180645
1449005_at	Slc16a3	-18.6306	0.0115682
1420691_at	Il2ra	-18.5059	0.00101262
1419665_a_at	Nupr1	-17.9151	0.00846428
1449408_at	Jam2	-17.7083	0.0285252
1438306_at	Rnf180	-17.6388	0.0209789
1422349_at	Ccr1l1	-17.5348	0.0258599
1432492_a_at	Haao	-17.3945	0.0154548
1449888_at	Epas1	-17.0409	0.000152298
1420664_s_at	Procr	-16.0989	0.00124082
1422966_a_at	Tfrc	-16.0027	0.000760284
1449799_s_at	Pkp2	-15.9667	0.00318351
1421256_at	Gzmc	-15.7928	0.0240325
1460242_at	Cd55	-15.7746	0.0485017
1432459_a_at	Zbtb32	-15.6035	0.0205389
1438561_x_at	Tmem180	-15.3936	0.0305558
1416579_a_at	Epcam	-14.8098	0.0188324
1425137_a_at	H2-Q10	-14.6334	0.0121792
1433966_x_at	Asns	-14.6122	0.0365966
1436650_at	Filip1	-14.5608	0.00472858
1451828_a_at	Acsl4	-14.3058	0.00176481
1447774_x_at	5730469M10Rik	-14.2809	0.00681212
1423550_at	Slc1a4	-14.1078	0.00585208
1426775_s_at	Scamp1	-14.0351	0.000887006
1455007_s_at	Gpt2	-13.9944	0.0119918
1422304_at	Lcn4	-13.8997	0.000612865
1455679_at	Obfc2a	-13.7091	0.00322768
1450214_at	Adora2b	-13.7028	2.53314e-05
1453055_at	Sema6d	-13.6126	0.001608
1419356_at	Klf7	-13.5915	0.00728999
1428676_at	Tmprss6	-13.5589	0.000607258
1445522_at	Atp8b4	-13.5314	0.00430758
1417667_a_at	Pter	-13.4867	0.00397904
1451177_at	Dnajb4	-13.4559	0.00183403
1449170_at	Piwil2	-13.3075	0.010097
1450976_at	Ndrg1	-13.1764	0.0342851
1435050_at	D10Bwg1379e	-13.1753	0.00117159
1452716_at	5730469M10Rik	-13.1205	0.0174946
1427097_at	Wwp1	-12.8975	0.00105641
1418762_at	Cd55	-12.6996	0.0282942
1452705_at	Pdxdc1	-12.6963	0.0111686
1424383_at	Tmem51	-12.6827	0.0192192
1449324_at	Ero1l	-12.665	0.00395494
1452094_at	P4ha1	-12.5537	0.00338143
1433446_at	Hmgcs1	-12.4444	0.000105162
1436538_at	Ankrd37	-12.4062	0.031546
1460578_at	Fgd5	-12.4043	0.00076123
1420774_a_at	4930583H14Rik	-12.3991	0.0407825
1424289_at	Osgin2	-12.0015	0.000867286
1421840_at	Abca1	-11.8914	0.0166642
1453276_at	Kif13b	-11.6972	0.00257131
1419331_at	Cdh17	-11.6764	0.0205477
1449165_at	Capn5	-11.5777	0.000482772
1438490_at	Slc39a14	-11.5445	0.0128064
1434092_at	Atg9b	-11.4627	0.000160484
1460629_at	Trim16	-11.3299	0.00302216
1418710_at	Cd59a	-11.2959	0.0101812
1451095_at	Asns	-11.2643	0.031635
1455995_at	D10Bwg1379e	-11.1603	0.00291556
1458396_at	P2rx3	-11.1205	0.00782673
1419503_at	Stc2	-11.1011	0.0219227
1430421_a_at	Tmem205	-11.0985	0.00852922
1456174_x_at	Ndrg1	-10.9593	0.0416262
1453076_at	Batf3	-10.9526	0.00952247
1421287_a_at	Pecam1	-10.9155	0.00608563
1422041_at	Pilrb1	-10.8297	0.0204748
1435558_at	Bai2	-10.8297	0.0366085
1451604_a_at	Acvrl1	-10.8094	0.0289393
1420760_s_at	Ndrg1	-10.5298	0.0441205
1418163_at	Tlr4	-10.3083	0.010572
1422478_a_at	Acss2	-10.1392	0.0191328
1418072_at	Hist1h2bc	-10.0948	0.00601912
1420756_at	Fut7	-9.89902	0.0231616
1447863_s_at	Nr4a2	-9.62804	0.0403923
1440813_s_at	Plxnb3	-9.57135	0.0156863
1448452_at	Irf8	-9.55082	0.0274493
1434431_x_at	Adora2b	-9.54535	0.00157932
1422479_at	Acss2	-9.42305	0.00770255
1418936_at	Maff	-9.36875	0.0231716
1416646_at	Afp	-9.36723	0.0151498
1434177_at	Ece1	-9.35289	0.0128345
1420501_at	Dnajc1	-9.18169	0.00324372
1451531_at	Cbwd1	-9.09442	0.0311627
1418162_at	Tlr4	-9.0928	0.00919831
1435605_at	Actr3b	-9.03047	0.00706898
1423277_at	Ptprk	-9.01866	0.000275243
1422557_s_at	Mt1	-8.99428	0.0331084
1453137_at	Fbxo30	-8.97978	0.000871898
1436640_x_at	Agpat4	-8.964	0.00700513
1426471_at	Zfp52	-8.95672	0.0222394
1449363_at	Atf3	-8.89364	0.0113452
1418318_at	Rnf128	-8.83799	0.0308656
1448363_at	Yap1	-8.81141	0.00352701
1428336_at	Agpat4	-8.7924	0.00360417
1416101_a_at	Hist1h1c	-8.7604	0.0138127
1435436_at	Epas1	-8.7587	0.0192028
1418912_at	Plxdc2	-8.70256	0.00205909
1458381_at	Clic5	-8.64113	0.00475945
1455183_at	Stk38l	-8.59237	0.000383097
1455333_at	Tns3	-8.58923	0.0271596
1424624_at	2900011O08Rik	-8.55099	0.044271
1434285_at	Frmd4a	-8.54766	0.00291987
1422155_at	Hist2h3c2-ps	-8.53596	0.00623146
1440179_x_at	Rnf217	-8.52963	0.0124511
1434943_at	Morn4	-8.51264	0.044452
1419289_a_at	Syngr1	-8.48773	0.0422411
1449036_at	Rnf128	-8.43291	0.0334698
1423285_at	Coch	-8.41746	0.0104311
1444395_at	Dixdc1	-8.40186	0.00263361
1419666_x_at	Nupr1	-8.37586	0.0463812
1449056_at	E330009J07Rik	-8.36607	0.00718537
1419647_a_at	Ier3	-8.27987	0.0420697
1418911_s_at	Acsl4	-8.13676	0.00875839
1415812_at	Gsn	-8.06774	0.0287073
1418253_a_at	Hspa4l	-8.01598	0.00316331
1426633_s_at	Kctd14	-8.00911	0.00278922
1427564_at	Diap2	-7.90222	0.0294628
1457699_at	E330009J07Rik	-7.8244	0.0178104
1427932_s_at	1200003I10Rik /// 1200015M12Rik /// A130040M12Rik /// E430024C06Rik	-7.82149	0.00972941
1434835_at	Wapal	-7.7805	0.0469637
1428509_at	Myo1e	-7.7787	0.00407901
1417903_at	Dfna5	-7.74891	0.00800372
1416498_at	Ppic	-7.70126	0.0252695
1424650_at	Pdia5	-7.6912	0.00575848
1450750_a_at	Nr4a2	-7.63926	0.00372033
1429830_a_at	Cd59a	-7.61524	0.0249261
1423543_at	Swap70	-7.58697	0.00480875
1417744_a_at	Ralb	-7.58296	0.00192178
1434430_s_at	Adora2b	-7.55242	0.00649195
1419609_at	Ccr1	-7.50687	0.00974358
1454158_at	Mpp7	-7.5065	0.0134503
1455200_at	Pak6	-7.50552	0.000825439
1418944_at	Cysltr1	-7.4492	0.000365489
1422534_at	Cyp51	-7.40838	0.000682266
1435137_s_at	1200015M12Rik /// A130040M12Rik /// E430024C06Rik	-7.40193	0.0382026
1420352_at	Prss22	-7.38973	0.0213008
1433864_at	Lrp12	-7.37463	0.000549467
1452840_at	1500009L16Rik	-7.35314	0.0170684
1418843_at	Slc30a4	-7.32055	0.0178633
1450744_at	Ell2	-7.29926	0.00782306
1454737_at	Dusp9	-7.27612	0.00788654
1450178_at	Brdt	-7.26679	0.0315527
1431613_a_at	Kcnk10	-7.26281	0.0134005
1441971_at	---	-7.25964	0.0131593
1450138_a_at	Serpinb6a	-7.24265	0.0131374
1434942_at	Esf1	-7.15166	0.0111485
1424595_at	F11r	-7.11637	0.0434272
1448355_at	Prss16	-7.04165	0.00205544
1441163_at	Med12l	-7.0288	0.0140266
1455452_x_at	Kctd14	-7.01474	0.00212473
1428034_a_at	Tnfrsf9	-6.99981	0.00443864
1437956_at	Pik3r6	-6.97586	0.0186202
1423748_at	Pdk1	-6.9553	0.0075656
1424268_at	Smox	-6.94001	0.0251432
1428812_at	1700040L02Rik	-6.91987	0.00527436
1452707_at	Klhl30	-6.86514	0.0169529
1437868_at	Fam46a	-6.83063	0.0207803
1424099_at	Gpx8	-6.79863	0.0125166
1425649_at	Slc39a14	-6.79018	0.00191086
1436994_a_at	Hist1h1c	-6.74875	0.0243033
1421054_at	Xpo4	-6.74816	0.0265767
1455451_at	Kctd14	-6.69652	0.00084301
1417636_at	Slc6a9	-6.68957	0.0177245
1424733_at	P2ry14	-6.66289	0.000529923
1459902_at	2700007P21Rik	-6.64441	0.000392847
1439485_at	Zfp608	-6.57762	0.0010459
1425124_at	Rnf183	-6.57456	0.0222572
1435517_x_at	Ralb	-6.55277	0.0276947
1449229_a_at	Cdkl2	-6.54972	0.00682202
1417267_s_at	Fkbp11	-6.52298	5.02615e-05
1422544_at	Myo10	-6.47179	0.0202683
1439790_at	Serpinb9	-6.43549	0.00512078
1450932_s_at	Dock9	-6.41874	0.00484175
1431226_a_at	Fndc4	-6.39721	0.00687142
1418326_at	Slc7a5	-6.36428	0.00794192
1415822_at	Scd2	-6.35007	0.0229446
1455034_at	Nr4a2	-6.30979	0.0204064
1426318_at	Serpinb1b	-6.29774	0.0353978
1457587_at	Kcnq5	-6.26575	0.00208793
1450931_at	Dock9	-6.25621	0.00659025
1421031_a_at	2310016C08Rik	-6.22663	0.00299727
1433845_x_at	Dusp9	-6.21128	0.00639616
1427718_a_at	Mdm2	-6.17239	0.000804295
1426534_a_at	Arfgap3	-6.13527	0.010986
1436305_at	Rnf217	-6.11511	0.0318644
1433988_s_at	C230098O21Rik	-6.0873	0.00297592
1458718_at	---	-6.04804	0.000302635
1433443_a_at	Hmgcs1	-6.03175	0.00449099
1435339_at	Kctd15	-6.02966	0.0383452
1418932_at	Nfil3	-6.01673	0.00739498
1441600_at	C920021A13	-6.0032	0.010624
1426713_s_at	Eprs	-5.98772	0.00633469
1423806_at	Ints4	-5.98743	0.00288247
1448183_a_at	Hif1a	-5.9457	0.0418059
1430634_a_at	Pfkp	-5.93414	0.00575756
1421931_at	Icos	-5.90124	0.0277265
1431032_at	Agl	-5.88998	0.00312987
1423418_at	Fdps	-5.87721	0.00720711
1438018_at	Hook1	-5.86925	0.0224628
1422668_at	Serpinb9b	-5.86756	0.0173328
1430986_at	Farsb	-5.83987	0.0434475
1452646_at	Trp53inp2	-5.79563	0.0479909
1449336_a_at	Slk	-5.78873	0.00267083
1456041_at	Snx16	-5.78168	0.0144237
1454975_at	Zfc3h1	-5.73723	0.0290009
1417598_a_at	Fxr1	-5.72809	0.000206994
1451069_at	Pim3	-5.71927	0.00792313
1456509_at	1110032F04Rik	-5.71114	0.00940785
1421059_a_at	Alg2	-5.70685	0.00261447
1455843_at	Fut4	-5.68818	0.00742168
1418973_at	Blzf1	-5.67599	0.0333483
1418049_at	Ltbp3	-5.67276	0.0316151
1451525_at	Arhgap12	-5.65888	0.0110864
1423077_at	Snx9	-5.64629	0.00350907
1453136_at	Fbxo30	-5.63599	0.000908603
1416714_at	Irf8	-5.58973	0.0113505
1416645_a_at	Afp	-5.56914	0.00926048
1419816_s_at	Errfi1	-5.56172	0.0325329
1417460_at	Ifitm2	-5.55575	0.0184007
1420174_s_at	Tax1bp1	-5.5481	0.000634097
1437643_at	Cenpj	-5.54206	0.00726391
1426370_at	Far1	-5.5414	0.00448886
1449155_at	Polr3g	-5.53908	0.0140076
1431320_a_at	Myo5a	-5.50197	0.0194571
1448399_at	Tax1bp1	-5.47113	0.00767117
1419754_at	Myo5a	-5.4517	0.0110084
1444028_s_at	Dock9	-5.42505	0.0069909
1433547_s_at	Nudcd1	-5.42248	0.0370277
1455812_x_at	Vasn	-5.39669	0.0205731
1424290_at	Osgin2	-5.38418	0.0120784
1421284_at	Pign	-5.34292	0.00175724
1449411_at	Dscam	-5.34162	0.0121312
1433531_at	Acsl4	-5.32524	0.00554931
1450537_at	Mid2	-5.29395	0.0252629
1454962_at	Spire1	-5.29373	0.00682695
1435927_at	Dennd3	-5.28817	0.00503498
1431072_a_at	Ccdc50	-5.2751	0.000131618
1436590_at	Ppp1r3b	-5.2659	0.0149904
1420789_at	Klra5	-5.26561	0.0283262
1450646_at	Cyp51	-5.26527	0.00165977
1433761_at	Pde4dip	-5.25975	0.0204869
1428452_at	2810025M15Rik	-5.23489	0.000478741
1436056_at	Kif13b	-5.20905	0.00549262
1439814_at	Atp8b4	-5.20817	0.00601514
1429384_at	Csnk1g3	-5.20655	0.00429839
1448239_at	Hmox1	-5.20383	0.0194719
1418709_at	Cox7a1	-5.19653	0.046883
1457069_at	Ascc3	-5.1858	0.000633509
1422541_at	Ptprm	-5.18262	0.0120435
1417712_at	Eif2s2	-5.14155	0.0201702
1442050_at	Zfp608	-5.1115	0.0116916
1459983_at	Impa2	-5.10873	0.0105918
1459716_at	AI835735	-5.08907	0.0224131
1452394_at	Cars	-5.08157	0.000326335
1460469_at	Tnfrsf9	-5.07374	0.0106916
1444004_at	Thoc2	-5.03105	0.0096806
1426271_at	Smc5	-5.01177	0.0157128
1455741_a_at	Ece1	-5.00367	0.000835115
1450396_at	Stag2	-4.9975	0.0294171
1424924_at	Sec63	-4.99425	0.000939982
1421605_a_at	Aqp9	-4.99342	0.00610571
1427893_a_at	Pmvk	-4.97541	0.0168853
1417220_at	Fah	-4.97321	0.0300372
1435342_at	Kcnk6	-4.96134	0.0192111
1418665_at	Impa2	-4.94119	0.032616
1420522_at	Ccdc50	-4.93962	0.00330306
1460521_a_at	Obfc2a	-4.93512	0.000992789
1440995_at	6430531B16Rik /// LOC100503791	-4.93245	0.0360181
1443816_s_at	Pik3r6	-4.92061	0.045502
1437070_at	Cdc14b	-4.9192	0.0182601
1419705_at	Car5b	-4.91312	0.0382693
1422857_at	Trip4	-4.90642	0.0139012
1437268_at	Lancl3	-4.90261	0.0149122
1439127_at	AI314180	-4.90223	0.0047581
1437039_at	Cops2	-4.89105	0.0162454
1452158_at	Eprs	-4.88001	0.0346063
1457248_x_at	Hsd17b7	-4.86169	0.0135103
1439434_x_at	Sh2d5	-4.84717	0.0349888
AFFX-PyruCarbMur/L09192_3_at	Pcx	-4.84141	0.00358654
1416483_at	Ttc3	-4.83403	0.000964012
1431142_s_at	Aifm2	-4.82812	0.0237356
1424726_at	Tmem150a	-4.82733	0.012324
1423856_at	Popdc3	-4.82212	0.023525
1438619_x_at	Zdhhc14	-4.82083	0.0375851
1455434_a_at	Ktn1	-4.81748	0.00456575
1423459_at	Cops2	-4.80785	0.0165039
1417453_at	Cul4b	-4.80225	0.0152875
1422804_at	Serpinb6b	-4.80079	0.0278867
1433666_s_at	Vps41	-4.79894	6.66692e-06
1455876_at	Slc4a7	-4.797	0.0192146
1427143_at	Kdm5b	-4.79641	0.00472421
1441536_at	Hmgcs1	-4.79227	0.0143614
1456617_a_at	Eif2s2	-4.7918	0.00942919
1434604_at	Eif5b	-4.78927	0.0378267
1428563_at	Ddx10	-4.77642	0.00625483
1419819_s_at	Sec63	-4.77583	0.000290685
1418760_at	Rdh11	-4.7695	0.00101044
1428851_at	1300014I06Rik	-4.75987	0.00776226
1423197_a_at	Smek2	-4.75381	0.0382408
1437296_at	Pkn2	-4.75011	0.00729371
1427426_at	Kcnq5	-4.74996	0.0252581
1428236_at	Acbd5	-4.74959	0.00302864
1452362_at	Trim16	-4.73893	0.00569827
1418073_at	Acot9	-4.72264	0.00457912
1446737_a_at	Hook3	-4.72248	0.00858252
1417871_at	Hsd17b7	-4.72127	0.0203766
1418024_at	Naa15	-4.71778	0.0288816
1421835_at	Mtap7	-4.70616	0.00165854
1452368_at	Bcr	-4.69859	0.0142892
1430981_s_at	Gpbp1	-4.69378	0.0174794
1418835_at	Phlda1	-4.6766	0.013256
1425505_at	Mylk	-4.67381	0.0123678
1442982_at	Ccdc66	-4.65314	0.00977229
1421365_at	Fst	-4.65201	0.0434506
1454938_at	Snx13	-4.63576	0.00987464
1449184_at	Pglyrp1	-4.63518	0.0425199
1442145_at	Atp13a3	-4.63362	0.00922372
1460684_at	Tm7sf2	-4.61404	0.0397265
1439864_at	Ccdc40	-4.59541	0.048149
1452738_at	Stoml1	-4.58571	0.0122659
1434605_at	Eif5b	-4.57485	0.0410577
1434846_at	Dennd4c	-4.56488	0.00817289
1421815_at	Epdr1	-4.56268	0.0137694
1424342_at	Fyttd1	-4.55829	0.0256213
1457118_at	Shc4	-4.55423	0.00268049
1450173_at	Ripk2	-4.55075	0.00830194
1428617_at	Hcfc2	-4.53515	0.00337007
1435247_at	Uba5	-4.53171	0.0332145
1436820_at	Kctd11	-4.51907	0.0453509
1427539_a_at	Zwint	-4.51869	0.000925186
1423333_at	Ergic1	-4.51668	0.0119443
1424783_a_at	Ugt1a1 /// Ugt1a10 /// Ugt1a2 /// Ugt1a5 /// Ugt1a6a /// Ugt1a6b /// Ugt1a7c /// Ugt1a9	-4.51241	0.0108015
1455244_at	Daam1	-4.50828	0.000831804
1417894_at	Gpr97	-4.50467	0.0443495
1452771_s_at	Acsl3	-4.50241	0.0375931
1452157_at	Eprs	-4.48822	0.0120532
1421594_a_at	Sytl2	-4.4852	0.00312185
1426300_at	Alcam	-4.47817	0.0248922
1434607_at	Ddx52	-4.47772	0.00359911
1418500_at	Nap1l3	-4.47205	0.0267258
1448403_at	Lars	-4.4659	0.0053237
1449439_at	Klf7	-4.46207	0.0123408
1429787_x_at	Zwint	-4.43809	0.0010715
AFFX-TransRecMur/X57349_3_at	Tfrc	-4.43093	0.0138075
1431033_x_at	Agl	-4.42672	0.000445914
1417254_at	Spata5	-4.42666	0.0138173
1459903_at	Sema7a	-4.42607	0.0216052
1452679_at	Tubb2b	-4.42277	0.0454563
1433781_a_at	Cldn12	-4.41854	0.0117475
1427035_at	Slc39a14	-4.41406	0.00436999
1449268_at	Gfpt1	-4.41312	0.000966763
1419355_at	Klf7	-4.38579	0.0333856
1437100_x_at	Pim3	-4.37823	0.00857158
1422785_at	Rasa2	-4.3731	0.0199912
1416871_at	Adam8	-4.36833	0.0401817
1427490_at	Abcb7	-4.35505	0.000483682
1454811_a_at	Serinc1	-4.35216	0.00849627
1423902_s_at	Arhgef12	-4.3441	0.0379707
1450897_at	Arhgap5	-4.33648	0.0350264
1453851_a_at	Gadd45g	-4.33468	0.00995634
1426579_at	Gnl2	-4.32835	0.0379987
1454765_at	Gtf3c3	-4.324	0.00216098
1416129_at	Errfi1	-4.32062	0.0393078
1430371_x_at	Eif2ak3	-4.31934	0.0198745
1428884_at	Tmem57	-4.31344	0.00101348
1436755_at	Itih5	-4.30925	0.0237007
1422650_a_at	Riok3	-4.30069	0.000744745
1418512_at	Stk3	-4.29383	9.42344e-06
1436879_x_at	Afp	-4.29061	0.00539548
1430133_at	Tbc1d8b	-4.28692	0.00289735
1433444_at	Hmgcs1	-4.27281	0.0101545
1433445_x_at	Hmgcs1	-4.27075	0.00550239
1422601_at	Serpinb9	-4.26342	0.00705256
1418711_at	Pdgfa	-4.2553	0.0298895
1452838_at	Ddx10	-4.25181	0.0198468
1428585_at	Actn1	-4.24935	0.00652389
1454663_at	Eif5	-4.24747	0.00896387
1420500_at	Dnajc1	-4.24354	0.00406592
1430307_a_at	Me1	-4.19984	0.00418662
1452411_at	Lrrc1	-4.19006	0.000577554
1420654_a_at	Gbe1	-4.18859	0.0089466
1452291_at	Arap2	-4.15117	0.0288788
1451100_a_at	Cdv3	-4.14034	2.57147e-05
1449152_at	Cdkn2b	-4.13332	0.0265584
1432216_s_at	Mpp7	-4.12493	0.00380667
1438322_x_at	Fdft1	-4.12038	0.00507189
1427190_at	Appl1	-4.10756	0.00277913
1418322_at	Crem	-4.10599	0.0170415
1449968_s_at	Acot10 /// Acot9	-4.10459	0.00765216
1428721_at	Klhl28	-4.10455	0.00261539
1427918_a_at	Rhoq	-4.10305	0.00318108
1428129_at	Lman1	-4.09825	0.00232002
1454036_a_at	Usp15	-4.09188	0.0114801
1425331_at	Zfp106	-4.08708	0.0172838
1423581_at	Nmt2	-4.08508	0.0288975
1416275_at	Slc26a6	-4.08084	0.0413829
1429418_at	Cdc14b	-4.0798	0.0099189
1436100_at	Sh2d5	-4.07712	0.0134619
1455179_at	Mpp7	-4.07416	0.0024838
1460705_at	Rps6kb1	-4.06951	0.0106343
1452970_at	Zmym2	-4.06757	0.000999462
1422621_at	Ranbp2	-4.06278	0.0243841
1429707_at	Plaa	-4.05995	0.00774512
1448663_s_at	Mvd	-4.05368	0.00967429
1424588_at	Srgap3	-4.03376	0.0173409
1423078_a_at	Sc4mol	-4.03203	0.00611657
1451122_at	Idi1	-4.02877	0.0386127
1421959_s_at	Adcy3	-4.0212	0.0492963
1419035_s_at	Csnk2a1 /// LOC100047957	-4.01443	0.00062877
1435188_at	Gm129	-4.0114	0.024532
1448231_at	Fkbp5	-4.00496	0.0131371
1424926_at	Sec63	-4.00345	0.000781045
1426260_a_at	Ugt1a1 /// Ugt1a10 /// Ugt1a2 /// Ugt1a5 /// Ugt1a6a /// Ugt1a6b /// Ugt1a7c /// Ugt1a9	-4.0002	0.0132849
1448865_at	Hsd17b7	-3.98511	0.0178365
1424481_s_at	Armcx5	-3.97018	0.00334646
1426259_at	Pank3	-3.95151	0.0208289
1424442_a_at	Pja2	-3.95111	0.000347283
1418431_at	Kif5b	-3.95065	0.00048271
1428267_at	Dhx40	-3.95037	0.0324857
1421457_a_at	Samsn1	-3.94725	0.00117918
1448605_at	Rhoc	-3.94195	0.0197084
1452304_a_at	Arhgef5	-3.94138	0.0261795
1415988_at	Hdlbp	-3.93541	0.0339325
1417768_at	Pnpla8	-3.92008	0.0181277
1452784_at	Itgav	-3.91788	0.037517
1425741_at	Srgap3	-3.91518	0.00772328
1419354_at	Klf7	-3.91421	0.0119374
1423472_at	2016-09-03	-3.90206	0.0319319
1445143_at	Vash1	-3.90105	0.0249511
1423747_a_at	Pdk1	-3.89944	0.00957503
1428796_at	Bbx	-3.89039	0.0319696
1417190_at	Nampt	-3.8746	0.00505779
1421198_at	Itgav	-3.8705	0.0240425
1455450_at	Ptpn3	-3.86734	0.0128019
1420692_at	Il2ra	-3.86431	0.0233676
1426645_at	Hsp90aa1	-3.86336	0.00276331
1452454_at	Sdad1	-3.84519	0.00421136
1441970_at	E430010N07Rik	-3.84453	0.00608682
1423605_a_at	Mdm2	-3.84372	0.00184972
1434225_at	Swap70	-3.84022	0.00851067
1427299_at	Rps6ka3	-3.83668	0.00549572
1453586_at	Entpd1	-3.83435	0.0478579
1450873_at	Gtpbp4	-3.82614	0.0112902
1417562_at	Eif4ebp1	-3.82074	0.00480134
1449483_at	Polk	-3.80415	0.0129642
1424043_at	Ppil4	-3.79525	0.0336826
1418504_at	Hspa9	-3.78719	0.00590677
1434228_at	Pdp1	-3.78488	0.000934314
1449099_at	Lrba	-3.77344	0.000257891
1449118_at	Dbt	-3.77	0.0159353
1429521_at	Alkbh8	-3.76482	0.026873
1449310_at	Ptger2	-3.75719	0.0426762
1415911_at	Impact	-3.75671	0.0444987
1417279_at	Itpr1	-3.75485	0.00259015
1434200_at	BC010981	-3.75435	0.00224296
1418929_at	Ift57	-3.75249	0.00581341
1450889_at	Hltf	-3.75041	0.00235577
1460599_at	Ermp1	-3.74949	0.023797
1428861_at	Filip1l	-3.73535	0.0151725
1433804_at	Jak1	-3.72773	0.0406394
1421317_x_at	Myb	-3.72543	0.0116797
1439843_at	Camk4	-3.71952	0.0339944
1450749_a_at	Nr4a2	-3.719	0.0306917
1423725_at	Pls3	-3.71601	0.019472
1441082_at	Dscam	-3.71426	0.0385803
1453590_at	Arl5b	-3.7067	0.0213885
1434941_s_at	Esf1	-3.69438	0.00660844
1448130_at	Fdft1	-3.68144	0.0150203
1449481_at	Slc25a13	-3.67719	0.00235873
1416823_a_at	Osbpl1a	-3.67711	0.0323492
1425835_a_at	Bbx	-3.67381	0.0052125
1425027_s_at	Sft2d2	-3.67283	0.0124682
1458440_at	Specc1	-3.66632	0.00801987
1427324_at	Tmem120b	-3.6654	0.00988003
1417434_at	Gpd2	-3.66225	0.00452103
1460575_at	Eif2a	-3.65703	0.00977425
1421118_a_at	Gpr56	-3.65089	0.0322372
1451601_a_at	Spns2	-3.64489	0.0440903
1449209_a_at	Rdh11	-3.63194	0.0027947
1433849_at	Cdc27	-3.63137	0.00668861
1434524_at	Eif2b3	-3.61418	0.0394365
1437177_at	Larp4	-3.61414	0.0368818
1454626_at	Cltc	-3.61394	0.0010773
1417303_at	Mvd	-3.61074	0.0066482
1434173_s_at	D19Bwg1357e	-3.61024	0.0102099
1436598_at	Icos	-3.60961	0.00631034
1416163_at	Cops4	-3.60067	0.002468
1448060_at	Sema6d	-3.58329	0.0419024
1424207_at	Smarca5	-3.57345	0.0115588
1439273_at	Ripk1	-3.5675	0.00815644
1424875_at	Spg20	-3.56389	0.00404164
1452360_a_at	Kdm5a	-3.56035	0.026194
1418189_s_at	Malat1	-3.55618	0.0317379
1434861_at	---	-3.54884	0.00392924
1426292_at	Zfp790	-3.5456	0.0221241
1439247_at	Dock10	-3.54453	0.0243356
1431746_a_at	Uba3	-3.54414	0.00324581
1425437_a_at	Kcnk7	-3.5389	0.0287345
1449348_at	Mpp6	-3.53875	0.00350765
1449862_a_at	Pi4k2b	-3.53816	0.00549484
1452714_at	Tanc1	-3.5366	0.00365231
1448171_at	Siah2	-3.5358	0.000670655
1438264_a_at	Tpp2	-3.53423	0.0333977
1426914_at	Marveld2	-3.5207	0.0100531
1416383_a_at	Pcx	-3.52012	0.0123917
1455181_at	Rasa2	-3.51974	0.0184904
1433599_at	Baz1a	-3.51863	0.0229288
1449278_at	Eif2ak3	-3.51842	0.00504298
1460192_at	Osbpl1a	-3.51729	0.0335346
1451243_at	Rnpep	-3.51597	0.0261231
1448600_s_at	Vav3	-3.51103	0.0334547
1449966_s_at	Cab39l	-3.50759	0.0459973
1438736_at	Thoc2	-3.50617	0.0124373
1428945_at	Uba6	-3.50066	0.00478163
1435434_at	Braf	-3.49365	0.0235309
1423445_at	Rock1	-3.48576	0.0146399
1452061_s_at	Strbp	-3.48272	0.018436
1416264_at	Abcb9	-3.48266	0.0299881
1429786_a_at	Zwint	-3.4774	0.0183853
1422734_a_at	Myb	-3.46894	0.0102029
1434404_at	Fam73a	-3.46824	0.00709369
1452154_at	Iars	-3.46748	0.00201545
1426903_at	Fndc3a	-3.46696	0.00636873
1425514_at	Pik3r1	-3.46642	0.00647112
1455738_at	Ccdc55	-3.46606	0.000138271
1438310_at	---	-3.46547	0.0143842
1423347_at	Sec23a	-3.4584	0.000883925
1428090_at	Ptcd3	-3.45809	0.0188644
1455898_x_at	Slc2a3	-3.45183	0.0418932
1429519_at	Fpgt	-3.448	0.00837517
1430623_s_at	Obfc2a	-3.44428	0.00178677
1450385_at	Kpna3	-3.44232	0.00189562
1424176_a_at	Anxa4	-3.43646	0.0148759
1451457_at	Sc5d	-3.43409	0.00513947
1439824_at	Chm	-3.43189	0.00270818
1422433_s_at	Idh1	-3.43137	0.0150582
1427163_at	Ubr2	-3.42731	0.0195501
1426861_at	Aftph	-3.42697	0.00917652
1420725_at	Tmlhe	-3.42626	0.00168425
1420383_a_at	Col4a3bp	-3.42594	0.00313302
1451335_at	Plac8	-3.42477	0.046594
1417297_at	Itpr3	-3.42424	0.034964
1416312_at	Rars	-3.42402	0.0221193
1419529_at	Il23a	-3.4228	0.0141275
1425562_s_at	Trnt1	-3.41638	0.0301809
1430996_at	Etnk1	-3.41519	0.0180814
1438432_at	Lnpep	-3.41451	0.0118233
1451149_at	Pgm2	-3.40937	0.0269776
1420160_s_at	Myo1e	-3.40562	0.00801642
1428365_a_at	Lonp1	-3.40485	0.00760696
1451738_at	Ogt	-3.39641	0.0287582
1417754_at	Topors	-3.39488	0.00802261
1420497_a_at	Cebpz	-3.39297	0.0449552
1428762_at	Tab3	-3.39101	0.0465957
1448803_at	Golga4	-3.38299	0.0209546
1448996_at	Rom1	-3.3725	0.00371934
1457384_at	---	-3.37118	0.00388291
1426600_at	Slc2a1	-3.36016	0.044453
1420614_at	Dynlt3	-3.35724	0.0249599
1436859_at	2700007P21Rik	-3.35341	0.00562788
1452128_a_at	Brcc3	-3.3517	0.0290099
1435032_at	Golgb1	-3.35137	0.0142003
1428087_at	Dnm1l	-3.34847	0.0472137
1424140_at	Gale	-3.33512	0.00187474
1423098_at	Capn7	-3.33476	0.0176143
1450269_a_at	Pfkl	-3.3311	0.0391611
1457342_at	Ikzf4	-3.33108	0.0290683
1426952_at	Arhgap18	-3.3285	0.00100222
1451862_a_at	Prf1	-3.32484	0.0293101
1426976_at	Usp47	-3.32368	0.014299
1419280_at	Pip4k2a	-3.32328	0.0240548
1419552_at	Echdc1	-3.32066	0.0131116
1433613_at	Pank3	-3.31882	0.0143791
1450194_a_at	Myb	-3.31626	0.00269207
1428775_at	1110008L16Rik	-3.31604	0.0344096
1427077_a_at	Ap2b1	-3.31082	0.000161528
1421065_at	Jak2	-3.30832	0.01858
1416867_at	Bet1	-3.30321	0.00408625
1428130_at	Lman1	-3.30121	0.0162716
1450017_at	Ccng1	-3.30043	0.0190774
1417772_at	Grhpr	-3.29737	0.0350845
1426823_s_at	Psme4	-3.29689	0.0269
1431415_a_at	Tbpl1	-3.28819	0.00200655
1415859_at	Eif3c	-3.28749	0.0147275
1449085_at	Phf10	-3.28308	0.0115811
1436011_at	Elmo2	-3.27746	0.000167376
1436122_at	Zfp667	-3.27609	0.00650721
1434882_at	Mtdh	-3.27494	0.0292193
1424011_at	Aqp9	-3.27288	0.0233796
1437304_at	Cblb	-3.26575	0.0328481
1450846_at	Bzw1	-3.263	0.0207683
1448361_at	Ttc3	-3.26029	0.0186344
1425608_at	Dusp3	-3.26002	0.0335001
1443856_at	Rabep1	-3.25874	0.00541936
1448175_at	Ehd1	-3.25449	0.0273516
1426411_a_at	Strbp	-3.25155	0.0190673
1423613_at	Ssfa2	-3.24475	0.0124603
1421236_at	Ripk2	-3.23784	0.0137792
1422900_at	Mgea5	-3.23689	0.00933282
1453069_at	Pik3cb	-3.23407	0.0469084
1453054_at	Scamp1	-3.22919	0.0280333
1426931_s_at	D19Bwg1357e	-3.22735	0.0209786
1439776_at	Ogfod1	-3.22394	0.00410801
1448749_at	Plek	-3.21649	0.0213837
1438796_at	Nr4a3	-3.21353	0.0400039
1417321_at	Zcchc7	-3.21243	0.00914623
1418288_at	Lpin1	-3.20582	0.00604655
1427229_at	Hmgcr	-3.20532	0.0181514
1434976_x_at	Eif4ebp1	-3.20461	0.0189439
1417487_at	Fosl1	-3.2027	0.0169632
1426705_s_at	Iars	-3.19579	0.00241662
1448820_a_at	Eif2s2	-3.19516	0.0147202
1418427_at	Kif5b	-3.19471	0.0063796
1437363_at	Homer1	-3.19402	0.0160308
1449012_s_at	Fndc4	-3.18849	0.0173934
1455030_at	Ptprj	-3.18791	0.0380817
1416304_at	Litaf	-3.18441	0.0475796
1428882_at	Wipi2	-3.17851	0.000690919
1438767_at	Osm	-3.1784	0.0215569
1457707_at	Mctp2	-3.17182	0.0178822
1433914_at	Lipo1	-3.17172	0.00131866
1418429_at	Kif5b	-3.17146	0.0316241
1426806_at	Obfc2a	-3.17067	0.00552007
1430030_at	5330426P16Rik	-3.16986	0.00292644
1428341_at	Zfp655	-3.16707	0.0290363
1452211_at	Psme4	-3.1571	0.0278132
1419459_a_at	Magt1	-3.15557	0.0225654
1425284_a_at	Rab27a	-3.15418	0.00674169
1432374_a_at	Ept1	-3.15383	0.0153027
1424673_at	Clec2h	-3.15232	0.00387794
1448108_at	Serinc1	-3.15035	0.0109128
1426862_at	Aftph	-3.15034	0.0130712
1416153_at	Srp54a /// Srp54b /// Srp54c	-3.15032	0.00358194
1452499_a_at	Kif2a	-3.14551	0.00156004
1452316_at	Ints12	-3.14508	0.0019789
1417122_at	Vav3	-3.14239	0.0238961
1440231_at	Mtap9	-3.14106	0.0419027
1448525_a_at	Bnip3l	-3.13825	0.000425551
1437497_a_at	Hsp90aa1	-3.13651	0.0406212
1418839_at	Glmn	-3.13394	0.0112607
1427881_at	Dnttip2	-3.12915	0.00426699
1430156_at	4930520O04Rik	-3.12709	0.020983
1424804_at	Mios	-3.12554	0.0106116
1456019_at	Cwf19l2	-3.12526	0.00217188
1437738_at	Atp2c1	-3.11928	0.00638623
1449187_at	Pdgfa	-3.11373	0.0358069
1419159_at	Golga3	-3.11246	0.00960695
1417509_at	Rnf19a	-3.11149	0.00693874
1451385_at	Fam162a	-3.11077	0.0128793
1425665_a_at	Srp54a /// Srp54b /// Srp54c	-3.11056	0.0117439
1426599_a_at	Slc2a1	-3.10789	0.0292623
1455011_at	Stard4	-3.10711	0.0372454
1433747_at	Lnpep	-3.10198	0.0399369
1426560_a_at	Npnt	-3.09303	0.0134263
1452052_s_at	Eif3j	-3.09275	0.0252082
1416180_a_at	Rdx	-3.09008	0.0435058
1425076_at	Dnajc18	-3.08347	0.0392364
1426824_at	Psme4	-3.0833	0.0241767
1435164_s_at	Uba3	-3.08041	0.000623163
1420502_at	Sat1	-3.08016	0.00441572
1450665_at	Gabpa	-3.07677	0.000657236
1427171_at	Rlf	-3.07536	0.00516038
1422906_at	Abcg2	-3.07259	0.00473755
1418462_at	Exosc9	-3.07179	0.0179968
1452034_at	Prepl	-3.0691	0.00152486
1453134_at	Pik3ca	-3.06906	0.0453138
1416842_at	Gstm5	-3.06028	0.0190625
1451020_at	Gsk3b	-3.0592	0.0085924
1426628_at	Tmem184c	-3.05169	0.0468972
1423948_at	Bag2	-3.05123	0.0140662
1454810_s_at	Vps8	-3.04894	0.00468828
1439375_x_at	Aldoa	-3.04455	0.0400552
1423773_at	Gpbp1	-3.04394	0.0318811
1421930_at	Icos	-3.04179	0.00280356
1422533_at	Cyp51	-3.03637	0.0250596
1423898_a_at	Trip12	-3.0345	0.019362
1417202_s_at	Uba3	-3.03347	7.16235e-05
1452347_at	Mef2a	-3.02838	0.0489494
1417674_s_at	Golga4	-3.01754	0.00269554
1423512_at	AW209491	-3.01699	0.0212391
1451208_at	Etf1	-3.01577	0.0325184
1426857_a_at	Hsdl2	-3.01486	0.0058492
1434383_at	Pja2	-3.01053	0.0200726
1455836_at	Papola	-3.00761	0.00506851
1424231_s_at	Exoc6	-3.0064	0.00396528
1434910_at	A830080D01Rik	-3.00603	0.0402807
1418350_at	Hbegf	-3.00564	0.0393929
1456126_at	Malt1	-3.00547	0.029231
1428306_at	Ddit4	-3.00197	0.045845
1427142_s_at	Kdm5b	-3.00136	0.0481671
1419821_s_at	Idh1	-2.99829	0.0433402
1451231_a_at	Cul2	-2.99723	0.0127963
1437704_at	Mblac2	-2.99616	0.0181961
1429194_at	Tigd2	-2.99241	0.0387286
1460213_at	Golga4	-2.98816	0.0402701
1416011_x_at	Ehd1	-2.98696	0.0317451
1431064_at	Dpp8	-2.98646	0.0204928
1415838_at	Serinc1	-2.98403	0.00442185
1435264_at	Emilin2	-2.97763	0.0389572
1452117_a_at	Fyb	-2.97378	0.0166283
1428666_at	Nars	-2.97234	0.00156149
1425977_a_at	Slk	-2.97094	0.0165858
1420220_x_at	Dnajc21	-2.96916	0.00666209
1441682_s_at	Xpot	-2.96915	0.0487432
1419550_a_at	Stk39	-2.96434	0.0155773
1419508_at	Ripk1	-2.96339	0.00346949
1434657_at	Gls	-2.96264	0.0233874
1416035_at	Hif1a	-2.961	0.0112938
1423393_at	Clic4	-2.95998	0.0455314
1448819_at	Eif2s2	-2.95931	0.0045174
1426977_at	Usp47	-2.95827	0.0134841
1454937_at	B630005N14Rik	-2.95747	0.00488591
1424124_at	Mospd2	-2.9558	0.00330419
1452866_at	Nars	-2.95264	0.0141565
1420726_x_at	Tmlhe	-2.95258	0.00125089
1458400_at	9630050P21Rik	-2.94331	0.00781638
1449553_at	Nkain1	-2.93991	8.126e-05
1424229_at	Dyrk3	-2.9389	0.0252045
1418947_at	Nek3	-2.93889	0.0168155
1420127_s_at	Ccpg1 /// Dyx1c1	-2.9386	0.0449691
1418538_at	Kdelr3	-2.93583	0.0063439
1429769_at	Pggt1b	-2.93456	0.0130365
1424206_at	Smarca5	-2.93298	0.0225321
1421836_at	Mtap7	-2.9295	0.00513054
1425745_a_at	Tacc2	-2.92926	0.0183927
1416835_s_at	Amd1	-2.92788	0.0143945
1460204_at	Tec	-2.92743	0.00180282
1452741_s_at	Gpd2	-2.92354	0.00494411
1423040_at	Bzw1	-2.91956	0.0262446
1453622_s_at	Mllt3	-2.91527	0.0365193
1425144_at	Klk1b11	-2.914	0.00129445
1454633_at	Etnk1	-2.90948	0.0159442
1427418_a_at	Hif1a	-2.90804	0.0179707
1423991_at	Nop14	-2.9067	0.0175358
1448860_at	Rem2	-2.90301	0.0042141
1460670_at	Riok3	-2.90186	0.0447353
1427396_a_at	Csde1	-2.89931	0.0064485
1428772_at	Xpot	-2.89518	0.0411533
1424324_at	Esco1	-2.89042	0.0211542
1415987_at	Hdlbp	-2.88732	0.00364249
1418984_at	Inadl	-2.88622	0.00578769
1451388_a_at	Atp11b	-2.8857	0.00882847
1451737_at	Pik3r1	-2.88071	0.00367744
1437052_s_at	Slc2a3	-2.88	0.026567
1448712_at	Chm	-2.87242	0.0143661
1428107_at	Sh3bgrl	-2.87062	0.0379493
1419184_a_at	Fhl2	-2.87044	0.0445639
1435023_at	Itsn2	-2.86915	0.0456
1428877_at	Srp72	-2.86898	0.016583
1424642_at	Thoc1	-2.86666	0.0415123
1416922_a_at	Bnip3l	-2.86173	0.00096356
1426360_at	Zc3h11a	-2.86135	0.0444
1424058_at	Prrc1	-2.85802	0.00432786
1415993_at	Sqle	-2.85574	0.000802345
1436841_at	Fam63b	-2.85385	0.0467115
1421871_at	Sh3bgrl	-2.85066	0.0235955
1441946_at	Itih5	-2.8477	0.047272
1434352_at	B630005N14Rik	-2.84369	0.00636068
1421654_a_at	Lmna	-2.84225	0.0173238
1453312_at	Dcaf6	-2.83361	0.0133415
1454882_at	L3mbtl3	-2.83037	0.00654474
1445843_at	Chd2	-2.82622	0.0213906
1420617_at	Cpeb4	-2.82054	0.0445319
1422620_s_at	Ppap2a	-2.81754	0.0447735
1427135_at	Srsf12	-2.81741	0.0383112
1422858_at	Trip4	-2.8174	0.019958
1417508_at	Rnf19a	-2.81348	0.00115568
1435562_at	Pdzd8	-2.81129	0.00207444
1423076_at	Snx9	-2.80989	0.00551217
1449929_at	Dynlt3	-2.80885	0.00975412
1450845_a_at	Bzw1	-2.80409	0.0141587
1428594_at	Ralgapa1	-2.80394	0.00762612
1418572_x_at	Tnfrsf12a	-2.8022	0.0120554
1424586_at	Ehbp1	-2.80177	0.0457642
1429429_s_at	Pcmtd1	-2.80075	0.0285648
1438725_at	Med13	-2.79971	0.00967976
1420827_a_at	Ccng1	-2.79704	0.0216147
1436505_at	Ppig	-2.79616	0.0340855
1427877_at	Zc3h15	-2.79265	0.00161499
1415915_at	Ddx1	-2.79022	0.0470962
1457670_s_at	Lmna	-2.78947	0.0463946
1453360_a_at	Tex9	-2.78879	0.0249424
1435009_at	Slc9a6	-2.78771	0.026182
1454763_at	Ankrd17	-2.78682	0.0121109
1451968_at	Xrcc5	-2.78496	0.0336628
1460291_at	Cdk6	-2.78173	0.0174948
1423131_at	Nsa2	-2.78139	0.0093821
1424573_at	Tmed5	-2.77382	0.0392152
1450901_a_at	Smek2	-2.77292	0.00872868
1435343_at	Dock10	-2.77079	0.0240814
1427241_at	Papolg	-2.76959	0.0357001
1417400_at	Rai14	-2.76675	0.0147986
1453684_s_at	Zc3h15	-2.76609	0.0194389
1421895_at	Eif2s3x /// Gm2223	-2.76371	0.0151422
1448740_at	Rangrf	-2.7635	0.0287011
1427924_at	Stx17	-2.76279	0.00370279
1434571_at	Vps13b	-2.75534	0.0113354
1450900_at	Smek2	-2.74991	0.0319652
1437419_at	Bmp2k	-2.74796	0.0279345
1438735_at	Rsf1	-2.74562	0.0499084
1428951_at	Nol8	-2.74515	0.00749317
1429184_at	Gvin1	-2.74425	0.0255415
1453169_a_at	Gtf2h1	-2.74418	0.0147579
1454900_s_at	Mycbp2	-2.74293	0.0448726
1418503_at	Hspa9	-2.73907	0.0177905
1437158_at	Nipbl	-2.73817	0.0169727
1428897_at	2610029I01Rik	-2.73712	0.0194825
1424500_at	Utp6	-2.7361	0.0456451
1424065_at	Edem1	-2.7341	0.00116997
1416975_at	Stam2	-2.73314	0.00312923
1421904_at	Tgs1	-2.73263	0.00758434
1425185_at	Pppde1	-2.73149	0.00263426
1418209_a_at	Pfn2	-2.73017	0.00262424
1443932_at	Klhdc1	-2.72858	0.0497188
1415783_at	Vps35	-2.72526	0.0246007
1437236_a_at	Zfp110	-2.72214	0.0202101
1429044_at	Camsap1l1	-2.71982	0.000528543
1448748_at	Plek	-2.71931	0.0199335
1450994_at	Rock1	-2.71598	0.0139171
1426394_at	Eif3j	-2.70765	0.0193072
1449037_at	Crem	-2.70693	0.00708955
1427672_a_at	Kdm6a	-2.7015	0.0122095
1416923_a_at	Bnip3l	-2.69794	0.00109456
1425592_at	Tnpo2	-2.6978	0.0188746
1452203_at	Obfc2a	-2.69131	0.00873909
1419041_at	Itfg1	-2.69059	0.0389883
1427189_at	Arih1	-2.69031	0.0264999
1426457_at	Slmap	-2.68707	0.0190343
1419551_s_at	Stk39	-2.68477	0.0112593
1431055_a_at	Snx10	-2.68469	0.0151809
1438278_a_at	Cwc22	-2.68462	0.0207221
1434300_at	2610101N10Rik	-2.68384	0.0480758
1429000_at	Phf3	-2.68196	0.0249423
1452374_at	Zfp322a	-2.68195	0.00646849
1437105_at	Kdm5a	-2.67905	1.81212e-06
1422508_at	Atp6v1a	-2.6786	0.00443417
1452230_at	Dnajc10	-2.67842	0.00711128
1427057_at	Nt5dc3	-2.67591	0.00765815
1452086_at	Trmt5	-2.67331	0.0178895
1451420_at	Ccdc47	-2.67114	0.015771
1421029_a_at	Hbs1l	-2.67021	0.00325146
1423444_at	Rock1	-2.66831	0.0448513
1417713_at	Eif2s2	-2.66686	0.0190552
1423301_at	Copb1	-2.66629	0.0217568
1452299_at	Wwp1	-2.66504	0.00261146
1434296_at	BC049349	-2.66209	0.0411543
1444090_at	Pram1	-2.66176	0.045752
1452627_at	Senp6	-2.66053	0.0287358
1423709_s_at	Farsb	-2.66032	0.0294691
1421903_at	Med29	-2.66004	0.00351681
1449010_at	Hspa4l	-2.65275	0.0163476
1448122_at	Tcp1	-2.65242	0.0393163
1451436_at	Sbno1	-2.65214	0.0184343
1448339_at	Tmem30a	-2.64611	0.016672
1437758_a_at	Slc4a1ap	-2.64233	0.0238599
1420411_a_at	Pi4k2b	-2.64157	0.0197976
1426098_a_at	Cast	-2.64053	0.0102159
1417215_at	Rab27b	-2.63565	0.0306565
1428844_a_at	Bclaf1	-2.63439	0.0393095
1430099_at	4930509E16Rik	-2.63289	0.00538063
1419254_at	Mthfd2	-2.63114	0.0308282
1423142_a_at	Gtpbp4	-2.6311	0.0094747
1450006_at	Gm6768 /// Ncoa4	-2.63109	0.0441545
1416061_at	Tbc1d15	-2.62756	0.0262222
1450964_a_at	Osbpl9	-2.62603	0.00226145
1434773_a_at	Slc2a1	-2.62543	0.0254447
1460025_at	Lrig2	-2.62441	0.0182356
1421894_a_at	Tpp2	-2.6242	0.0306144
1459854_s_at	Dynlt3	-2.62411	0.0115565
1423355_at	Snap29	-2.62274	0.002787
1424876_s_at	Spg20	-2.62253	0.0157912
1419656_at	Slc25a36	-2.62155	0.0181276
1435917_at	Ociad2	-2.61418	0.0109195
1435341_at	Ppig	-2.614	0.00933797
1424560_at	Pstpip1	-2.61288	0.00341965
1449372_at	Dnajc3	-2.6121	0.0493674
1434303_at	Raph1	-2.61155	0.01629
1448923_at	Prkra	-2.61053	0.0118888
1415711_at	Arfgef1	-2.60924	0.0255977
1416146_at	Hspa4	-2.60724	0.0221871
1421849_at	Stag2	-2.60693	0.0376091
1424752_x_at	Zfp71-rs1 /// Zfp738	-2.60391	0.0490407
1434050_at	Vps8	-2.59912	0.0270368
1435769_at	Akap9	-2.59784	0.0417747
1448781_at	Nab1	-2.59664	0.0229399
1438123_at	LOC100503671	-2.59476	0.0329481
1450634_at	Atp6v1a	-2.59444	0.00684027
1416421_a_at	Ssb	-2.59404	0.0488814
1438902_a_at	Hsp90aa1	-2.594	0.0144377
1429155_at	4933411K20Rik	-2.59109	0.0163678
1435975_at	Dennd4a	-2.59084	0.0427805
1457658_x_at	Anxa4	-2.59069	0.0491085
1448135_at	Atf4	-2.58987	0.0244724
1449734_s_at	Bbs4	-2.58797	0.0194711
1448639_a_at	Spata5	-2.58301	0.015819
1433772_at	Hspa13	-2.58271	0.00617656
1449007_at	Btg3 /// Gm7334	-2.58197	0.00304139
1426343_at	Stt3b	-2.58057	0.00975811
1439148_a_at	Pfkl	-2.5787	0.0405305
1429040_at	6820431F20Rik	-2.57681	0.0484629
1418366_at	Hist2h2aa1 /// Hist2h2aa2 /// Hist2h2ac /// Hist2h3c1	-2.57488	0.0156823
1438197_at	Vezt	-2.57299	0.00724359
1416069_at	Pfkp	-2.57099	0.000441683
1427206_at	Afg3l2	-2.56924	0.00558458
1449444_a_at	LOC100048499 /// Mfap1a /// Mfap1b	-2.56757	0.010265
1438391_x_at	Hsd17b10	-2.56592	0.0091158
1427448_at	Rabep1	-2.56224	0.0378404
1422859_a_at	Rpl23	-2.56058	0.00873201
1425019_at	Ubxn2a	-2.5592	0.016858
1457611_x_at	Fam136a	-2.5548	0.00720418
1416192_at	Napa	-2.54983	0.0328835
1455724_at	Prrg1	-2.54772	0.0342795
1430516_at	4930428B01Rik	-2.54664	0.0164718
1455082_at	Cblb	-2.54657	0.0419058
1416019_at	Dr1	-2.5465	0.0166356
1436119_at	Aldh1l2	-2.54448	0.00794325
1426286_at	Noc3l	-2.54448	0.0416673
1428323_at	Gpd2	-2.54415	0.00514245
1434038_at	Dnajc13	-2.53953	0.0414657
1438803_s_at	Snx16	-2.53947	0.0468641
1429028_at	Dock11	-2.53565	0.0362776
1452217_at	Ahnak	-2.53558	0.0100283
1423233_at	Cebpd	-2.53337	0.0273155
1455902_x_at	Rhof	-2.53211	0.0420248
1417516_at	Ddit3	-2.53042	0.0404189
1455657_at	Smg1	-2.52664	0.0395633
1416303_at	Litaf	-2.52473	0.0472259
1419024_at	Ptp4a1	-2.51794	0.0361604
1426904_s_at	Dnajc10	-2.51466	0.000460059
1420139_s_at	Krr1	-2.51012	0.0114657
1433648_at	Spag9	-2.50884	0.0378091
1423239_at	Impdh1	-2.50554	0.00898363
1458602_at	Bbx	-2.50461	0.0301278
1454610_at	2016-09-08	-2.50019	0.0370389
1416537_at	Creld1	-2.49986	0.0488646
1418516_at	Mtf2	-2.49494	0.0386999
1424559_at	Rpap2	-2.49267	0.033903
1435242_at	Pds5b	-2.49183	0.0345056
1419742_at	1700037H04Rik	-2.49089	0.0223453
1452276_at	Smarcad1	-2.48919	0.00216801
1436159_at	Usp32	-2.4888	0.00117268
1421334_x_at	Mynn	-2.48689	0.00409293
1431951_a_at	Usp16	-2.48206	0.0466737
1453187_at	Ociad2	-2.48194	0.0150743
1447146_s_at	Slu7	-2.48138	0.0104678
1449907_at	Bcmo1	-2.48102	0.015195
1424526_a_at	Tgds	-2.481	0.0235249
1437565_a_at	Gnl2 /// LOC100505087	-2.48024	0.0403054
1428086_at	Dnm1l	-2.47514	0.0362009
1426011_a_at	Ggnbp2	-2.47474	0.0233915
1423685_at	Aars	-2.47118	0.00356715
1424280_at	Mospd1	-2.47112	0.0192664
1436368_at	Slc16a10	-2.47028	0.0171634
1438040_a_at	Hsp90b1	-2.46927	0.0315302
1415836_at	Aldh18a1	-2.46919	0.00826865
1456769_at	Dusp3	-2.46872	0.00475896
1453172_at	Hspa13	-2.46758	0.0183377
1455446_x_at	Acadsb	-2.46431	0.02914
1420808_at	Gm6768 /// Ncoa4	-2.46404	0.0015786
1416497_at	Pdia4	-2.4634	0.0216379
1416500_at	Sacm1l	-2.46234	0.0183513
1425026_at	Sft2d2	-2.45787	0.0385678
1447742_at	Laptm5	-2.45603	0.0197926
1425060_s_at	Clip1	-2.45599	0.0465919
1426972_at	Sec24d	-2.45345	0.0280397
1419832_s_at	Acpp	-2.45044	0.0406923
1418571_at	Tnfrsf12a	-2.44974	0.0320802
1416681_at	Ube3a	-2.44897	0.0107754
1428645_at	Gnai3	-2.44401	0.00346061
1424089_a_at	Tcf4	-2.44396	0.0365439
1430291_at	Dock5	-2.44351	0.0291151
1417430_at	Cdr2	-2.43979	0.0176895
1423096_at	Capn7	-2.43923	0.020776
1426837_at	Metap1	-2.43756	0.0325436
1422883_at	Usp8	-2.43737	0.021369
1448761_a_at	Copg2	-2.43462	0.00404605
1434036_at	Mtss1	-2.4338	0.0458904
1429369_at	Tnpo3	-2.43248	0.0200683
1425747_at	Dock5	-2.43182	0.0304179
1443007_at	---	-2.43156	0.0375799
1420612_s_at	Ptp4a2	-2.43093	0.0136364
1448348_at	Caprin1	-2.4292	0.0160178
1426582_at	Atf2	-2.42516	0.0103794
1416447_at	Tmem30a	-2.4249	0.0213524
1436997_x_at	Sh3bgrl	-2.41956	0.0165392
1434559_at	Stx3	-2.41882	0.0482155
1448308_at	Ap3m1	-2.41869	0.00259249
1427876_at	Zc3h15	-2.41801	0.0462575
1434843_at	Fam179b	-2.41778	0.0363458
1427172_at	Ofd1	-2.41693	0.039901
1416257_at	Capn2	-2.41549	0.00423182
1456891_at	Dennd2c	-2.41252	0.0168611
1430029_a_at	Tspan31	-2.41227	0.0199881
1451083_s_at	Aars	-2.41108	0.00927279
1426293_at	Zfp790	-2.40832	0.000614823
1422693_a_at	Sub1	-2.40832	0.0480352
1429624_at	Sltm	-2.40777	0.0200797
1432539_a_at	Nup54	-2.40643	0.0277939
1422845_at	Canx	-2.40236	0.00389809
1420394_s_at	Gp49a /// Lilrb4	-2.40171	0.0070369
1453072_at	Gpr160	-2.40093	0.0242884
1432059_x_at	5031425E22Rik	-2.40042	0.0308205
1433953_at	Zfp277	-2.39991	0.0324093
1417755_at	Topors	-2.3999	0.0190347
1428390_at	Wdr43	-2.3977	0.000720914
1424001_at	Mki67ip	-2.39669	0.0253966
1434158_at	Gmds	-2.39661	0.00180918
1429239_a_at	Stard4	-2.39438	0.0230025
1429716_at	Zcchc4	-2.38767	0.0129152
1439046_at	Ccdc55	-2.38464	0.0342367
1424141_at	Hectd1	-2.38461	0.00885945
1424844_at	Angel1	-2.38216	0.018783
1417974_at	Kpna4	-2.37896	0.0240212
1427925_at	Stx17	-2.37338	0.01668
1436893_a_at	2016-03-08	-2.37302	0.0150134
1460182_at	Snx4	-2.37211	0.000656822
1444084_at	Prrg4	-2.37179	0.0471259
1448174_at	Cul1	-2.36787	0.0200121
1453029_s_at	Ubr3	-2.36691	0.00668749
1437807_x_at	Ctnna1	-2.36677	0.00798686
1450690_at	Ranbp2	-2.36634	0.0246401
1439514_at	A930004D18Rik	-2.36326	0.0349207
1415858_at	Eif3c	-2.35945	0.00251216
1434274_at	Mycbp2	-2.35914	0.0102
1426421_s_at	LOC100502987 /// Rbm26	-2.35324	0.0122244
1452660_s_at	Klhl7	-2.35308	0.0133559
1423082_at	Derl1	-2.35215	0.0127643
1449485_at	Ripk1	-2.34758	0.009762
1434772_at	Adora2b	-2.34743	0.00659761
1448471_a_at	Ctla2a	-2.34526	0.0106242
1443558_s_at	Nt5dc3	-2.34526	0.0170064
1437237_x_at	Zfp110	-2.34478	0.0142714
1435006_s_at	Abcb7	-2.34475	0.0381056
1460203_at	Itpr1	-2.34434	0.0272608
1423931_s_at	Anapc4	-2.34348	0.0424399
1429585_s_at	Mynn	-2.34204	0.046484
1449404_at	Pip4k2a	-2.34059	0.0233396
1450039_at	Usp9x	-2.33954	0.00717909
1450129_a_at	Socs6	-2.33757	0.0315882
1449233_at	Bhlha15	-2.33658	0.0336502
1416489_at	Pi4k2b	-2.33576	0.00690725
1449944_a_at	Sec61a2	-2.33318	0.00350953
1418539_a_at	Ptpre	-2.32933	0.0340975
1423132_a_at	Nsa2	-2.32868	0.0287295
1450739_at	Tbl1xr1	-2.32754	0.0149995
1434706_at	Vcpip1	-2.32739	0.036042
1427885_at	Pold4	-2.32586	0.0316426
1460707_at	Ptp4a2	-2.32325	0.0227313
1434896_at	Zfp955a	-2.32309	0.0322304
1460638_at	Yars	-2.3209	0.0226226
1451064_a_at	Psat1	-2.32077	0.0410858
1438682_at	Pik3r1	-2.32069	0.0324041
1428876_at	Srp72	-2.31993	0.00261899
1427464_s_at	Hspa5	-2.31855	0.0189109
1450949_at	Katna1	-2.31822	0.0477803
1423097_s_at	Capn7	-2.31549	0.00694299
1451973_at	Uba5	-2.31546	0.016579
1456620_at	Gnptab	-2.31449	0.0351211
1416866_at	Bet1	-2.31402	0.0346548
1449503_at	Kpna1	-2.30891	0.00942288
1426371_at	Far1	-2.30831	0.0284596
1429123_at	Rab27a	-2.30722	0.00513099
1437154_at	Cep170	-2.305	0.0474247
1448858_at	Ulk2	-2.30431	0.000631174
1453752_at	Rpl17	-2.3018	0.0279898
1423997_at	Csde1	-2.3007	0.048387
1435262_at	LOC100504602	-2.30055	0.0266207
1417684_at	Thumpd3	-2.29876	0.0171168
1436883_at	Mbtps2	-2.29833	0.0301454
1428092_at	Cdc5l	-2.29809	0.00898136
1449419_at	Dock8	-2.29718	0.00020229
1423754_at	Ifitm3	-2.29458	0.026728
1418854_at	Birc2	-2.2938	0.0279366
1427098_at	Wwp1	-2.29089	0.0121844
1452206_at	Sucla2	-2.28976	0.0326383
1448325_at	Ppp1r15a	-2.28899	0.023607
1418231_at	Lims1	-2.28886	0.0489306
1426395_s_at	Eif3j	-2.28783	0.0143574
1415747_s_at	Riok3	-2.28487	0.0440332
1428743_at	Bri3bp	-2.28454	0.0115551
1434979_at	4933403F05Rik	-2.28446	0.0262738
1449437_at	D6Wsu163e	-2.28401	0.00894393
1438418_at	Mudeng	-2.28145	0.0165667
1424254_at	Ifitm1	-2.27969	0.019852
1440050_at	Hbs1l	-2.27768	0.013738
1417827_at	Ngly1	-2.27744	0.00105256
1436775_a_at	Ankrd17	-2.27523	0.0452989
1460696_at	BC026585	-2.27464	0.0194534
1424632_a_at	Rev3l	-2.27405	0.0090821
1424431_at	Csgalnact2	-2.27131	0.0161778
1452162_at	Wdr48	-2.27002	0.00505049
1438068_at	---	-2.26969	0.039486
1428120_at	Fbxw9	-2.26866	0.0299154
1423095_s_at	Crbn	-2.268	0.00188079
1433794_at	Setx	-2.26566	0.0406228
1418827_at	Eri1	-2.26206	0.00431353
1417177_at	Galk1	-2.26163	0.0392079
1419257_at	Tcea1	-2.26106	0.0424053
1436554_at	Ikzf5	-2.26076	0.0281243
1418658_at	Fam82b	-2.25857	0.0230901
1460260_s_at	Kpna1	-2.25839	0.0356685
1428574_a_at	Chn2	-2.25724	0.0233338
1418052_at	Mvk	-2.2569	0.0440819
1427916_at	St7l	-2.25533	0.0252139
1424211_at	Slc25a33	-2.2533	0.00862556
1436023_at	Bclaf1	-2.24938	0.0445734
1431241_at	Chchd3	-2.24686	0.00658899
1434681_at	Txlng	-2.2451	0.0228815
1426842_at	Ythdf3	-2.24255	0.0285496
1448701_a_at	Krit1	-2.24226	0.0302366
1416724_x_at	Tcf4	-2.24058	0.00829011
1417704_a_at	Arhgap6	-2.23999	0.0367708
1448149_at	Ctnna1	-2.23964	0.000549475
1436387_at	C330006P03Rik /// Homer1	-2.23784	0.0445517
1456316_a_at	Acbd3	-2.23609	0.0314746
1419004_s_at	Bcl2a1a /// Bcl2a1b /// Bcl2a1d	-2.23367	0.0054232
1418703_at	Rbms1	-2.23297	0.0390412
1427207_s_at	Afg3l2	-2.23179	0.00644041
1435930_at	Scaper	-2.23041	0.0143495
1448486_at	Mut	-2.23012	0.044671
1451558_at	Fbxw7	-2.22811	0.0260133
1433751_at	Slc39a10	-2.22451	0.0341749
1423432_at	Phip	-2.2233	0.0307582
1426279_at	Fam133b	-2.2187	0.042167
1435030_at	Upf2	-2.21838	0.0419648
1437477_at	Lrrfip1	-2.21593	0.026392
1448957_at	Rbpj	-2.21564	0.0121122
1433782_at	Cldn12	-2.21399	0.0443503
1422910_s_at	Smc6	-2.21366	0.0065556
1450937_at	Lin7c	-2.21343	0.0418273
1438039_at	Hectd1	-2.2128	0.0309092
1415889_a_at	Hsp90b1	-2.21233	0.0247192
1435103_x_at	Farsb	-2.21227	0.0134647
1452545_a_at	Itgb1	-2.21221	0.00706753
1450350_a_at	Jdp2	-2.2098	0.00186247
1434799_x_at	Aldoa	-2.20635	0.0429732
1426193_at	Otos	-2.20613	0.0417706
1422599_s_at	Zfp143	-2.20494	0.000545992
1423137_at	Rala	-2.20194	0.029797
1426590_at	Gfm2	-2.20168	0.00125315
1459651_s_at	Nup54	-2.19893	0.000924283
1455564_at	Bcr	-2.19878	0.011959
1451324_s_at	Fyttd1	-2.19684	0.0342648
1426918_at	Itgb1	-2.1946	0.0141884
1452612_at	Ltn1	-2.19042	0.0263778
1448256_at	Gosr1	-2.19028	0.0158434
1426445_at	Ctage5	-2.18881	0.0426321
1421223_a_at	Anxa4	-2.18872	0.04712
1418210_at	Pfn2	-2.188	0.0338338
1456374_x_at	Eif3c	-2.18718	0.00117953
1436990_s_at	Chchd10	-2.18467	0.000934915
1433730_at	Elmod2	-2.18426	0.000191563
1415685_at	Mtif2	-2.18003	0.0154238
1416503_at	Lxn	-2.17833	0.0231069
1435348_at	D930009K15Rik	-2.17827	0.0353842
1424318_at	1110067D22Rik	-2.17812	0.014347
1415802_at	Slc16a1	-2.17594	0.0493652
1448286_at	Hsd17b10	-2.1708	0.00451417
1443859_at	Rsbn1	-2.17033	0.0102426
1422136_at	Uhmk1	-2.16996	0.0432987
1455513_at	Taf1	-2.16828	0.000169395
1455658_at	Cggbp1	-2.16787	0.00254583
1449221_a_at	Rrbp1	-2.16735	0.041886
1416222_at	Nsdhl	-2.16679	0.0205079
1433944_at	Hectd2	-2.16655	0.0351177
1450710_at	Jarid2	-2.16579	0.0183798
1437224_at	Rtn4	-2.16447	0.002168
1451806_at	Fnbp1	-2.16393	0.0415753
1429081_at	Gcc2	-2.16378	0.0445572
1434414_at	Foxred2	-2.1613	0.0332234
1456083_x_at	Eif3c	-2.16047	0.00736666
1415828_a_at	Serp1	-2.16036	0.00420504
1433926_at	Dync1li2	-2.15859	0.00229289
1418447_at	Golga5	-2.1581	0.0383516
1433580_at	Nup54	-2.15446	0.00399647
1419279_at	Pip4k2a	-2.15412	0.00229199
1436443_a_at	Kdelc1	-2.15359	0.0456608
1419925_s_at	Tmx3	-2.15308	0.0403954
1419558_at	Mdm4	-2.15046	0.0137013
1449914_at	Ribc1	-2.14971	0.0367484
1423822_a_at	Tmem168	-2.14958	0.0408152
1420013_s_at	Lss	-2.14806	0.00458208
1420646_at	Nus1	-2.14238	0.00140698
1423743_at	Arcn1	-2.14184	0.0066807
1425795_a_at	Map3k7	-2.14061	0.0473932
1451621_at	Pppde1	-2.13922	0.0314237
1427016_at	4932438A13Rik	-2.13544	0.0329125
1418685_at	Tirap	-2.1354	0.0356721
1460389_at	Cdk8	-2.1343	0.0270572
1436313_at	Scyl2	-2.13385	0.040882
1420368_at	Denr	-2.13351	0.0249127
1422688_a_at	Nras	-2.13139	0.017078
1416910_at	Dnajc15	-2.13041	0.0246598
1417624_at	Nab1	-2.12904	0.00541431
1427317_at	Kin	-2.12904	0.0269331
1456477_at	Ccnt1	-2.12443	0.0173671
1452997_at	2610005L07Rik	-2.12195	0.0275629
1416682_at	Ube3a	-2.12119	0.0417353
1426426_at	Mak16	-2.12061	0.00583765
1438740_at	Nmt2	-2.11809	0.0466023
1432161_a_at	Ptar1	-2.11714	0.0342039
1448580_at	Glg1	-2.11526	0.00357503
1417832_at	Smc1a	-2.11358	0.0359587
1416733_at	Mkln1	-2.1129	0.0113047
1420407_at	Ltb4r1	-2.11257	0.0455482
1431802_a_at	Ept1	-2.11217	0.00799576
1428570_at	Ccnc	-2.11194	0.0448492
1454697_at	Sec62	-2.11101	0.0195125
1419502_at	Ghdc	-2.11021	0.0474059
1420898_at	Snap23	-2.11018	0.0176276
1451997_at	Zfp426	-2.10833	0.0491047
1427658_at	Ctbs	-2.1058	0.0225597
1451171_at	2310008H04Rik	-2.10575	0.010313
1428643_at	Mgat5	-2.10391	0.0456897
1457672_at	Chd9	-2.10254	0.0458048
1450052_at	Kif2a	-2.10165	0.0329841
1420331_at	Clec4e	-2.10094	0.0476526
1442167_at	Cyfip2	-2.09763	0.0294695
1416386_a_at	M6pr	-2.0951	0.0120069
1439120_at	Fam120a	-2.09509	0.0261062
1428744_s_at	Bri3bp	-2.0947	0.00802785
1419169_at	Mapk6	-2.09361	0.00479149
1424349_a_at	Lpgat1	-2.09135	0.0256014
1456616_a_at	Bsg	-2.08974	0.0103228
1424993_at	8430410K20Rik	-2.08908	0.00020287
1416556_at	Tspan31	-2.08776	0.0288997
1449096_at	Ccdc127	-2.08698	0.00211077
1424745_at	Agxt2l2	-2.08633	0.0350949
1455558_at	Plk1s1	-2.08579	0.0235501
1433704_s_at	Sec62	-2.08439	0.0143241
1437362_at	Ccdc76	-2.0827	0.0319329
1419068_at	Rabgef1	-2.08177	0.0109367
1455002_at	Ptp4a1	-2.08145	0.00618186
1452941_at	Sdhaf2	-2.0802	0.0376733
1417565_at	Abhd5	-2.07942	0.00567856
1418520_at	Tgoln1	-2.07803	0.0278158
1417110_at	Man1a	-2.07796	0.0390931
1437333_x_at	Aldh18a1	-2.07526	0.000515652
1454671_at	Insig1	-2.07171	0.0328225
1434185_at	Acaca	-2.07154	0.047801
1435174_at	Rsbn1	-2.07131	0.00133475
1430656_a_at	Asnsd1	-2.07033	0.0398447
1424440_at	Mrps6	-2.06942	0.0137932
1450016_at	Ccng1	-2.06922	0.00428164
1428277_at	Otud6b	-2.0681	0.03152
1426954_at	Trim33	-2.06808	0.0309829
1426265_x_at	Dlat	-2.06643	0.00500592
1422677_at	Dgat2	-2.0662	0.0314819
1428544_at	0610007L01Rik	-2.06599	0.00283363
1416376_at	Tmem97	-2.06434	0.0437715
1426123_a_at	Rrbp1	-2.06354	0.023928
1434885_at	Spty2d1	-2.06283	0.0120309
1453056_at	Slc16a13	-2.06255	0.0319794
1426696_at	Lrpap1	-2.05969	0.018136
1434463_at	Bfsp2	-2.05877	0.00793483
1435273_at	Wars2	-2.05813	0.0087674
1437467_at	Alcam	-2.05811	0.00857934
1429493_at	Mettl4	-2.05781	0.0226483
1435320_at	Ctdspl2	-2.05729	0.00798522
1455819_at	Rod1	-2.05642	0.0326095
1420997_a_at	Gpi1	-2.05566	0.0463192
1454914_at	2610101N10Rik	-2.05433	0.0397614
1417995_at	Ptpn22	-2.05015	0.0318214
1437604_x_at	Apcdd1	-2.04971	0.00855483
1416142_at	Rps6	-2.04638	0.0153452
1417566_at	Abhd5	-2.04536	0.00811247
1425479_at	Smyd5	-2.04511	0.0135989
1416229_at	Rfk	-2.0444	0.0296756
1449839_at	Casp3	-2.04092	0.0355201
1450077_at	Chd1	-2.03974	0.0119966
1419368_a_at	Rnf138	-2.03901	0.0210119
1449263_at	Ufm1	-2.03866	0.0306385
1433720_s_at	Chchd10	-2.03791	0.0262468
1452504_s_at	Ctbs	-2.0371	0.0447178
1430309_at	Nipbl	-2.03664	0.0208766
1450768_at	Dlg1	-2.03614	0.0184815
1435052_at	4930455F23Rik	-2.03551	0.044651
1434937_at	Mycbp2	-2.03286	0.0455207
1450745_at	C1galt1	-2.03097	0.0356026
1419034_at	Csnk2a1	-2.03011	0.0289195
1426462_at	Gphn	-2.02995	0.027281
1451363_a_at	Dennd2d	-2.02955	0.0407325
1449983_a_at	Nqo2	-2.02849	0.0104901
1453000_at	Camsap1l1	-2.02839	0.0126623
1427904_s_at	2410091C18Rik	-2.02637	0.0209128
1450943_at	Magohb	-2.02578	0.00591913
1424983_a_at	2700078E11Rik	-2.0214	0.00762257
1460626_at	2016-09-12	-2.01718	0.00142838
1451160_s_at	Pvr	-2.01687	0.0289434
1425516_at	Ogt	-2.016	0.00373348
1428482_at	Akap10	-2.0149	0.0115866
1427907_at	1110037F02Rik	-2.01441	0.0443805
1418453_a_at	Atp1b1	-2.01281	0.0133815
1452777_a_at	Nub1	-2.00532	0.00809587
1450081_x_at	Gpi1	-2.0049	0.0409911
1435440_at	Pdzd8	-2.00294	0.0346049
1450386_at	Kpna3	-1.99924	0.00667448
1416320_at	Sec22a	-1.9991	0.0204829
1419495_at	Immp2l	-1.99836	0.00524246
1427559_a_at	Atf2	-1.99668	0.038694
1452594_at	Dusp11	-1.99553	0.00305991
1419667_at	Sgcb	-1.99143	0.0148649
1420613_at	Ptp4a2	-1.98886	0.0120171
1416874_a_at	Paf1	-1.98867	0.000434772
1418719_at	Haus8	-1.98794	0.0373107
1435084_at	C730049O14Rik	-1.98768	0.0178872
1429198_at	1810030O07Rik	-1.98762	0.0225043
1425364_a_at	Slc3a2	-1.9875	0.0493356
1421230_a_at	Msi2	-1.98568	0.0183049
1460323_at	Tars	-1.98459	0.036332
1451929_a_at	Vrk2	-1.98331	0.0218385
1433901_at	Caprin1	-1.98111	0.0497435
1433555_at	Eaf1	-1.97791	0.00829183
1429193_at	Ankib1	-1.97699	0.0202618
1420640_at	Jmy	-1.9736	0.00525599
1421879_at	Mtmr1	-1.97329	0.0269235
1437325_x_at	Aldh18a1	-1.97156	0.0207713
1452223_s_at	Gcap14	-1.96945	0.03076
1426494_at	Rg9mtd3	-1.9667	0.00142687
1451169_at	Nomo1	-1.9662	0.0295831
1426063_a_at	Gem	-1.96436	0.0289075
1438951_x_at	Nup54	-1.96428	0.00102449
1427136_s_at	Srsf12	-1.96364	0.0435903
1426187_a_at	Hax1	-1.95971	0.00197074
1449616_s_at	Golga3	-1.95906	0.0379816
1456315_a_at	Ptpla	-1.95781	0.0083062
1433567_at	Gmps	-1.95781	0.0103384
1426124_a_at	Clk1	-1.9574	0.0286538
1418774_a_at	Atp7a	-1.95708	0.0385626
1420897_at	Snap23	-1.95695	0.0131628
1423784_at	Gars	-1.95547	0.00985232
1425536_at	Stx3	-1.95539	0.0212145
1433910_at	Zcchc6	-1.95523	0.00904552
1416431_at	Tubb6	-1.95429	0.0294899
1448571_a_at	Gmfb	-1.95145	0.0112236
1451474_a_at	Parp8	-1.94947	0.0315262
1417764_at	Ssr1	-1.94899	0.0318754
1427898_at	Rnf6	-1.94627	0.0133394
1424749_at	Wdfy1	-1.94595	0.0342402
1420117_at	---	-1.94576	0.0437444
1437995_x_at	2016-09-08	-1.9443	0.0310941
1424602_s_at	LOC100044170 /// Xrcc4	-1.94217	0.002299
1424738_at	Mudeng	-1.94141	0.0321093
1430632_at	Asb1	-1.93951	0.0117437
1423129_at	Shoc2	-1.93925	0.00457773
1417034_at	Trappc6a	-1.93701	0.018068
1428949_at	Xpot	-1.93499	0.0334859
1454607_s_at	Psat1	-1.93404	0.00452834
1420024_s_at	Etf1	-1.9338	0.0188991
1429587_at	Rbm34	-1.93374	0.0219794
1435868_at	Ankrd13c	-1.93329	0.0439967
1434485_a_at	Ugp2	-1.93258	0.047002
1451742_a_at	Ugp2	-1.93119	0.0237044
1452754_at	Creld2	-1.9311	0.0190597
1437513_a_at	Serinc1	-1.93102	0.0299911
1426905_a_at	Dnajc10	-1.92844	0.000557377
1436735_at	Nsun3	-1.92606	0.0395537
1433796_at	Endod1	-1.92503	0.0270529
1426257_a_at	Sars	-1.9226	0.0200234
1423648_at	Pdia6	-1.92145	0.0296297
1425554_a_at	Cdc16	-1.9202	0.0167408
1423135_at	Thy1	-1.91981	0.0305914
1423960_at	Lpcat3	-1.91721	0.0178642
1422887_a_at	Ctbp2	-1.91657	0.0371373
1434643_at	Tbl1x	-1.91228	0.0184762
1423089_at	Tmod3	-1.91089	0.0252359
1416921_x_at	Aldoa	-1.91031	0.0481466
1416632_at	Me1	-1.91011	0.00174006
1452671_s_at	Lman1	-1.90941	0.0357532
1420937_at	Cpsf2	-1.90938	0.0133317
1452213_at	Tex2	-1.90839	0.0320631
1426264_at	Dlat	-1.90426	0.00287403
1452000_s_at	Sars	-1.90403	0.0136392
1452815_at	P2ry10	-1.90143	0.0382561
1417919_at	Ppp1r7	-1.89944	0.0131967
1450053_at	Kif2a	-1.89573	0.00759008
1423383_a_at	Osbpl9	-1.89525	0.0248365
1428668_at	Acbd3	-1.89317	0.0165501
1420906_at	Cd2ap	-1.89288	0.014786
1427088_at	Ccnt2	-1.89282	0.0435491
1453162_at	Utp11l	-1.8898	0.029774
1423441_at	Tfb2m	-1.88977	0.0418121
1416335_at	Mif	-1.88929	0.0304504
1444478_at	Appl1	-1.88918	0.00809446
1417831_at	Smc1a	-1.88876	0.04629
1416351_at	Map2k1	-1.88874	0.0188041
1422507_at	Cstb	-1.88463	0.0318094
1421640_a_at	Tank	-1.88266	0.0206399
1422768_at	Syncrip	-1.88126	0.0227823
1425785_a_at	Txk	-1.87962	0.0129056
1434005_at	Rbms1	-1.8779	0.0200186
1430326_s_at	Uqcrq	-1.87657	0.0258901
1445186_at	Stc2	-1.87561	0.047668
1430564_at	Mobkl1a	-1.87547	0.0171442
1430619_a_at	Mvk	-1.87388	0.0131221
1449981_a_at	Nat2	-1.8734	0.0393276
1438107_x_at	BB236558	-1.87188	0.0315701
1455287_at	Cdk6	-1.87158	0.0473418
1433927_at	Uspl1	-1.86966	0.0389085
1452749_at	Mtpap	-1.86961	0.016542
1443863_at	Fndc3a	-1.86894	0.0455715
1426744_at	Srebf2	-1.86713	0.0447614
1418432_at	Cab39	-1.86605	0.0417257
1425485_at	Mtmr6	-1.8653	0.0276208
1460562_at	Eftud1	-1.86319	0.021952
1419526_at	Fgr	-1.86279	0.0495825
1429564_at	Pcgf5	-1.86192	0.00623972
1451074_at	Rnf13	-1.86095	0.0296163
1424412_at	Ogfrl1	-1.85993	0.0186279
1449354_at	Zrsr1	-1.85909	0.0255387
1448838_at	Topors	-1.8584	0.0285344
1416184_s_at	Hmga1 /// Hmga1-rs1	-1.85782	0.0429797
1448844_at	Cyb5b	-1.85611	0.00479538
1432143_a_at	Hbp1	-1.85582	0.024958
1423160_at	Spred1	-1.85343	0.0292133
1429279_at	Wars2	-1.85065	0.0107191
1420651_at	Ate1	-1.84955	0.0324974
1423452_at	Stk17b	-1.84903	0.0375204
1458679_a_at	Tatdn1	-1.84884	0.0330727
1423652_at	Isca1	-1.84821	0.0476501
1435742_at	Smek1	-1.84537	0.0359121
1435630_s_at	Acat2	-1.84242	0.00969535
1447805_s_at	Slu7	-1.83992	0.018041
1421273_at	Socs4	-1.83949	0.0229874
1452116_s_at	Atf2	-1.83882	0.0314767
1451251_at	Appbp2	-1.83628	0.0262595
1417390_at	Gpn1	-1.8326	0.0368342
1450697_at	Slc30a7	-1.83137	0.0319078
1424182_at	Acat1	-1.83128	0.0290527
1419761_a_at	Gabpb1	-1.83076	0.0141718
1423726_at	Vat1	-1.83071	0.0263504
1435912_at	Ubxn7	-1.82962	0.0224368
1448460_at	Acvr1	-1.82903	0.043375
1433552_a_at	Polr2b	-1.82699	0.0138547
1433803_at	Jak1	-1.82563	0.0150076
1454603_a_at	Cnot2	-1.82551	0.0193963
1448623_at	Tmem123	-1.82526	0.0223873
1419657_a_at	Slc25a36	-1.82421	0.0421315
1423094_at	Crbn	-1.82379	0.00360756
1416743_at	LOC640502 /// Uap1	-1.82366	0.000581286
1435717_at	Slc30a7	-1.82223	0.0351849
1460498_a_at	Dnajc5	-1.82212	0.00831792
1451818_at	Mib1	-1.82021	0.0169094
1420475_at	Mtpn	-1.81719	0.00387924
1415870_at	Calu	-1.81624	0.0304939
1434558_at	Wdr47	-1.81376	0.0359728
1460400_at	Spast	-1.81178	0.0231169
1438790_x_at	Tmem41b	-1.81156	0.0270018
1436143_at	Nbas	-1.81038	0.0471786
1460252_s_at	Zfp105	-1.80817	0.0379293
1451490_at	Lyplal1	-1.80754	0.00338142
1417406_at	Sertad1	-1.80521	0.0397518
1426379_at	Eif4b	-1.80309	0.00197284
1426583_at	Atf2	-1.80134	0.0137051
1416125_at	Fkbp5	-1.79687	0.0450075
1420861_at	Dctn4	-1.79519	0.0104239
1428880_at	Sdhaf2	-1.79465	0.0378133
1422471_at	Pex13	-1.79419	0.0149714
1433881_at	Dnajc11	-1.79363	0.0417852
1428539_at	Smg1	-1.7932	0.0117183
1418433_at	Cab39	-1.78687	0.046268
1424253_at	Fam114a2	-1.78634	0.0212374
1417568_at	Ncald	-1.78491	0.00113459
1425993_a_at	Hsph1	-1.78445	0.045807
1438786_a_at	2610021A01Rik	-1.78308	0.0209143
1434000_at	Kras	-1.78134	0.0413897
1435855_x_at	Aldh18a1	-1.78022	0.0202419
1456614_at	Acn9	-1.77946	0.0113718
1451072_a_at	Rnf4	-1.77919	0.00945747
1418650_at	Spata6	-1.77877	0.027267
1426690_a_at	Srebf1	-1.77858	0.00732955
1452038_at	Capza1	-1.77745	0.000812684
1429062_at	Kif16b	-1.77679	0.00814183
1451437_at	Zdhhc20	-1.77126	0.0379734
1425567_a_at	Anxa5	-1.76948	0.0214367
1452102_at	Copb2	-1.7694	0.0329066
1425143_a_at	Ndufs1	-1.76738	0.040757
1437708_x_at	Vamp3	-1.76464	0.000288407
1421821_at	Ldlr	-1.76364	0.0137322
1419575_s_at	Zfp292	-1.76296	0.0268656
1431745_a_at	Zc3h14	-1.76279	0.021958
1416038_at	Snd1	-1.76168	0.00839975
1434452_x_at	Eif2a	-1.758	0.0354764
1426743_at	Appl2	-1.75749	0.0349471
1435679_at	Optn	-1.75676	0.0263548
1429584_at	Mynn	-1.75435	0.0295671
1426044_a_at	Prkcq	-1.75293	0.0331991
1421023_at	Pik3c2a	-1.75177	0.0116439
1424413_at	Ogfrl1	-1.75162	0.0353406
1437832_x_at	Wars	-1.75141	0.0213841
1434486_x_at	Ugp2	-1.75124	0.0129797
1459981_s_at	Rsbn1	-1.75114	0.0493278
1417222_a_at	Tmem123	-1.75052	0.0465578
1428440_at	Slc25a12	-1.74798	0.00480287
1423821_at	Tmem168	-1.74794	0.0234945
1426856_at	Hsdl2	-1.74514	0.00808837
1448379_at	Pot1a	-1.74485	0.0194249
1423033_at	Stt3a	-1.74379	0.0358733
1420375_at	Kif3a	-1.74304	0.037751
1415841_at	Dync1i2	-1.74077	0.0118433
1434472_at	Dusp3	-1.73976	0.0102591
1422609_at	Arpp19	-1.73946	0.0226094
1426440_at	Dhrs7	-1.73888	0.0338959
1444644_x_at	Tatdn1	-1.7387	0.0453697
1434117_at	Tceb3	-1.73864	0.0195625
1415918_a_at	Tpi1	-1.73526	0.0488846
1423744_x_at	Eif2s3x	-1.73486	0.0460657
1430020_x_at	Hnrnpa1	-1.73374	0.0202914
1425972_a_at	Zfx	-1.73367	0.0118932
1452783_at	Fndc3b	-1.7321	0.0123112
1428445_at	Yif1b	-1.7319	0.0139876
1430117_a_at	Zfp64	-1.73019	0.0191869
1416060_at	Tbc1d15	-1.7279	0.0317257
1437022_at	Ubn2	-1.7279	0.0232617
1449119_at	Arih2	-1.72485	0.0259023
1439428_x_at	Gmds	-1.72482	0.0161007
1418713_at	Pcbd1	-1.72378	0.0246787
1435520_at	Msi2	-1.7233	0.0162467
1451313_a_at	1110067D22Rik	-1.72165	0.0272158
1417670_at	Timm44	-1.72149	0.0302476
1455199_at	AI429214	-1.72142	0.0108574
1429497_s_at	Snx6	-1.71836	0.0257946
1434977_at	4933403F05Rik	-1.7182	0.00413578
1421519_a_at	Zfp120	-1.7158	0.0374048
1460088_at	6430531B16Rik	-1.7151	0.0309574
1418963_at	Fam188a	-1.71349	0.0206476
1451240_a_at	Glo1	-1.71309	0.0240372
1451010_at	Nol11	-1.71305	0.0307648
1423291_s_at	Hyou1	-1.71292	0.0218313
1442684_x_at	Hmg20a	-1.71115	0.0234069
1454787_at	Zdhhc9	-1.70919	0.0354747
1453342_at	Cdc40	-1.70917	0.00172826
1429187_at	Tmed7	-1.70907	0.00563488
1422737_at	Ncoa3	-1.70885	0.0386378
1421960_at	Adcy3	-1.7086	0.0359237
1442683_at	Hmg20a	-1.70703	0.0266403
1460335_at	Lysmd3	-1.70681	0.0388275
1450111_a_at	Nudt8	-1.70517	0.00165471
1438180_x_at	Hax1	-1.70503	0.0196401
1425542_a_at	Ppp2r5c	-1.70498	0.00272569
1432164_a_at	Gcsh	-1.7048	0.0347248
1438928_x_at	Ninj1	-1.70433	0.0303865
1456363_at	St7l	-1.70197	0.0237341
1423024_at	Sh2d1b1 /// Sh2d1b2	-1.70186	0.0415145
1435525_at	Kctd17	-1.70138	0.0429139
1438678_at	1500011K16Rik	-1.70094	0.0044063
1428985_at	Ints12	-1.70083	0.0192858
1418546_a_at	Stambpl1	-1.69917	0.042102
1451746_a_at	Atg12	-1.69483	0.000324695
1454602_s_at	Cnot2	-1.69431	0.040696
1460193_at	St13	-1.69003	0.0366139
1419650_at	Zfr	-1.68952	0.0394671
1449928_at	Dynlt3	-1.68905	0.0198348
1419183_at	Papd4	-1.68854	0.0404221
1422024_at	Fli1	-1.68803	0.0300834
1450814_a_at	Ipo4	-1.68648	0.0309747
1429063_s_at	Kif16b	-1.68498	0.0449148
1418483_a_at	Ggta1	-1.68089	0.0484252
1434076_at	Wdr37	-1.67772	0.00409845
1416735_at	Asah1	-1.67712	0.0178561
1460730_at	Eif2b1	-1.67692	0.013613
1434255_at	Pacs2	-1.67665	0.034749
1423307_s_at	Tgoln1 /// Tgoln2	-1.67655	0.0212013
1448213_at	Anxa1	-1.67468	0.02361
1437402_x_at	Tmem41b	-1.67454	0.038501
1415700_a_at	Ssr3	-1.67376	0.00702995
1416751_a_at	Ddx20	-1.67358	0.0120228
1436928_s_at	Adcy3	-1.67357	0.0229093
1416689_at	Tuft1	-1.67281	0.0239823
1451897_a_at	Nbr1	-1.67231	0.0113853
1453343_s_at	Vrk2	-1.67086	0.000398659
1425156_at	Gbp6	-1.67034	0.0277611
1426799_at	Rab8b	-1.66996	0.0468117
1428225_s_at	Hnrpdl	-1.6679	0.0353502
1436353_at	A230046K03Rik	-1.66768	0.0492071
1420967_at	Slc25a15	-1.66313	0.0177206
1419091_a_at	Anxa2	-1.66266	0.0158121
1425197_at	Ptpn2	-1.66173	0.0433501
1450011_at	Hsd17b12	-1.65741	0.0141806
1460510_a_at	Coq10b	-1.65212	0.019808
1433852_at	Kidins220	-1.65203	0.0275746
1456872_a_at	Harbi1	-1.64907	0.0266678
1422491_a_at	Bnip2	-1.64898	0.0384055
1422553_at	Pten	-1.64635	0.0398821
1460199_a_at	Pafah1b1	-1.64609	0.00657905
1456161_at	0610040B10Rik	-1.64381	0.0366451
1424024_at	Mcfd2	-1.64101	0.0390602
1436797_a_at	Surf4	-1.63903	0.0486724
1434461_at	Zfp715	-1.63476	0.0250471
1436647_at	Ttbk2	-1.63379	0.0307403
1451084_at	Etfdh	-1.63367	0.00778604
1426367_at	Cab39l	-1.63283	0.0208403
1460585_x_at	Pisd	-1.63109	0.0486449
1445669_at	Spry4	-1.63075	0.0330057
1427062_at	Rbbp8	-1.62954	0.0414325
1425195_a_at	Acat2 /// Acat3	-1.62766	0.0151268
1436161_at	Pds5b	-1.62747	0.0434579
1449105_at	Sh2d2a	-1.62443	0.00227791
1416138_at	Anxa7	-1.62256	0.00677765
1456520_at	Zfp652	-1.62175	0.0139957
1430019_a_at	Gm10052 /// Gm5643 /// Hnrnpa1	-1.61847	0.0285334
1422664_at	Rab10	-1.61603	0.0130652
1460576_at	Exoc6	-1.61564	0.0481786
1437261_at	Mblac2	-1.61527	0.0446887
1426532_at	Zmynd11	-1.61333	0.0372381
1456359_at	Ppwd1	-1.61275	0.0310164
1434644_at	Tbl1x	-1.61145	0.00943699
1434814_x_at	Gpi1	-1.61042	0.0341015
1436609_a_at	Lrpap1	-1.60915	0.0310295
1448968_at	Ubfd1	-1.60887	0.00704203
1431012_a_at	Peci	-1.6077	0.000981429
1428270_at	Glt8d1	-1.60692	0.00816006
1453747_at	2810021J22Rik	-1.60667	0.013847
1431005_at	D10Wsu102e	-1.60646	0.043572
1429110_a_at	Nsun4	-1.60511	0.011016
1452927_x_at	Tpi1	-1.60506	0.037575
1416213_x_at	Surf4	-1.60313	0.0247275
1437465_a_at	P4hb	-1.6029	0.0226211
1448704_s_at	H47	-1.60257	0.0205047
1439027_at	Naa25	-1.60099	0.0285202
1418844_at	Alg9	-1.60008	0.0267973
1424710_a_at	Gorasp2	-1.59952	0.0277064
1423247_at	Erp44	-1.59935	0.0372533
1427146_at	Carns1	-1.59908	0.0453604
1437490_x_at	LOC640502 /// Uap1	-1.59892	0.0156787
1441945_s_at	Abhd14a	-1.59292	0.0332893
1460278_a_at	Pppde2	-1.59153	0.0421219
1438172_x_at	Eri2	-1.59097	0.0327664
1424244_at	Rwdd4a	-1.58273	0.00844329
1416385_a_at	M6pr	-1.58202	0.00955113
1422901_at	Mgea5	-1.57363	0.0250882
1442804_at	Fgr	-1.56971	0.0174992
1449267_at	Chid1	-1.56526	0.0395138
1424708_at	Tmed10	-1.56501	0.00441717
1456540_s_at	Mtmr6	-1.56443	0.044001
1421143_at	Diap1	-1.56376	0.0362947
1423702_at	H1f0	-1.56329	0.0466411
1416989_at	Vps53	-1.56304	0.0147518
1433805_at	Jak1	-1.56222	0.0383734
1455951_at	Mars	-1.5589	0.00814806
1425495_at	Zfp62	-1.55594	0.0484863
1428084_at	Krr1	-1.55464	0.0138313
1426662_at	Cmas	-1.55344	0.00939328
1434665_at	Aga	-1.55129	0.0357855
1455759_a_at	Ankhd1	-1.55081	0.0148973
1420043_s_at	Thoc1	-1.5495	0.0282345
1417980_a_at	Insig2	-1.54847	0.0492955
1429588_at	2810474O19Rik	-1.54705	0.0397268
1456516_x_at	LOC640502 /// Uap1	-1.54646	0.0357985
1428498_at	Rnf219	-1.54603	0.0242714
1453604_a_at	Hbs1l	-1.54405	0.0480408
1449100_at	Pard6a	-1.54297	0.00875976
1439032_at	Haus2	-1.54071	0.0395145
1432270_a_at	Chmp5	-1.54054	0.00426316
1420115_at	Exosc8	-1.53944	0.0438489
1444085_at	Pdss2	-1.53686	0.0394532
1434081_at	Ap1g1	-1.53665	0.0377242
1451622_at	Lmbrd1	-1.53598	0.00106476
1455305_x_at	Hnrnpa1	-1.53425	0.021762
1454992_at	Slc7a1	-1.5319	0.0368117
1428269_a_at	Glt8d1	-1.52759	0.0275687
1426961_at	Phf20	-1.52722	0.00497577
1417398_at	Rras2	-1.52709	0.0251605
1420493_a_at	Pcyt2	-1.52532	0.0196981
1417200_at	Tmem183a	-1.52387	0.0257534
1433806_x_at	Calr	-1.52121	0.0296681
1422791_at	Pafah1b2	-1.52112	0.0239962
1420425_at	Prdm1	-1.52065	0.0312812
1456170_x_at	Calr	-1.51958	0.00197266
1423599_a_at	Pdcl	-1.51898	0.00611739
1419022_a_at	Eno1 /// Gm5506 /// LOC100503183	-1.51843	0.0222262
1420472_at	Mtpn	-1.51323	0.0364279
1429190_at	Arsb	-1.51312	0.00409434
AFFX-GapdhMur/M32599_M_at	Gapdh	-1.50948	0.0155802
1439455_x_at	Capza1	-1.50902	0.0418403
1438510_a_at	Hars	-1.50778	0.00304261
1419023_x_at	Eno1 /// Gm5506 /// LOC100503183	-1.50626	0.0178889
1436899_at	Zufsp	-1.5042	0.012566
1417480_at	Fbxo9	-1.50163	0.0290473
1434204_x_at	Shmt2	-1.50001	0.0155415
1437811_x_at	---	1.50043	0.0234158
1426822_at	Rhot2	1.50066	0.0469941
1452713_a_at	Snrnp40	1.50319	0.0466848
1422854_at	Shc1	1.50375	0.0282551
1434676_at	Mtmr9	1.50413	0.0324268
1417165_at	Mbd2	1.50461	0.0393957
1424088_at	Myg1	1.50502	0.0231709
1423789_at	BC005624	1.50668	0.0189305
1416633_a_at	Fam96a	1.5083	0.0211993
1423786_at	8430410A17Rik	1.5083	0.0302584
1421969_a_at	Faah	1.50865	0.0156049
1457243_at	Tmem219	1.50868	0.0175603
1416248_at	Nadk	1.50898	0.00167992
1426727_s_at	Gm8801 /// Ppp1r10	1.51151	0.0171489
1436955_at	Tssc1	1.51163	0.0161635
1426213_at	Imp4	1.51178	0.0423557
1423189_at	6720456B07Rik	1.51271	0.000695321
1456240_x_at	Cdca4	1.5149	0.00294777
1439741_x_at	Uck2	1.51503	0.0259492
1455269_a_at	Coro1a	1.51514	0.0196372
1423188_a_at	6720456B07Rik	1.51517	0.0126313
1436838_x_at	Cotl1	1.51552	0.000125345
1448138_at	Ppp2r4	1.51666	0.0137777
1448583_at	AA960436	1.5172	0.0421628
1448189_a_at	Flii	1.51723	0.0208293
1456015_x_at	Ndufv1	1.51726	0.0131455
1435874_at	Prkab2	1.51771	0.0115154
1443819_x_at	Fis1	1.51823	0.00438515
1418112_at	Mrpl10	1.51839	0.0190896
1453253_a_at	Rpusd1	1.5205	0.033315
1427027_a_at	Gtf3a	1.5208	0.0364094
1415865_s_at	Bpgm	1.52165	0.00717853
1439360_x_at	Ncaph2	1.52276	0.000486896
1415873_a_at	Actr1a	1.52304	0.0341309
1431428_a_at	Nosip	1.52312	0.0273747
1449800_x_at	Phf7	1.5239	0.0271185
1416430_at	Cat	1.52451	0.0243604
1415864_at	Bpgm	1.52575	0.0469556
1455017_a_at	Zmym3	1.52621	0.0397555
1427617_at	Fut10	1.52786	0.0371276
1415732_at	Bat5	1.52957	0.0137064
1423922_s_at	Ints3	1.53203	0.0459625
1424147_at	Ahsa1	1.53369	0.0418287
1425054_a_at	2510006D16Rik	1.53371	0.0282309
1427746_x_at	H2-K1	1.53401	0.00114925
1455576_at	Rinl	1.53436	0.0175649
1452341_at	Echs1	1.53468	0.0324187
1448351_at	Coro1b	1.53493	0.0455323
1424980_s_at	Aph1a	1.53505	0.0193857
1434827_at	Thoc6	1.5357	0.0243194
1447694_x_at	Neo1	1.53591	0.0412818
1460706_s_at	Rer1	1.53687	2.38585e-05
1417503_at	Rfc2	1.53717	0.0171644
1428673_at	Sympk	1.53752	0.0458186
1440206_at	A930024E05Rik	1.53761	0.0176463
1415966_a_at	Ndufv1	1.53921	0.0297265
1434723_at	E130307A14Rik	1.53933	0.0142889
1429243_at	1110054O05Rik	1.53947	0.0490634
1423081_a_at	Tomm20	1.5396	0.0116503
1436242_a_at	Cklf	1.54002	0.0448762
1417963_at	Pltp	1.5401	0.0488624
1450149_a_at	Ppp1cc	1.54059	0.0228179
1449014_at	Lactb	1.54107	0.0362226
1429528_at	Rae1	1.54158	0.026593
1448163_at	Gnpda1	1.5416	0.0215811
1428316_a_at	Fundc2	1.54161	0.0440605
1454807_a_at	Snx12	1.54266	0.0398331
1417006_at	Commd4	1.54325	0.0135988
1437350_at	Ovca2	1.54402	0.0338561
1434507_at	Npepl1	1.5442	0.0215526
1418458_at	Anapc7	1.54603	0.0193702
1438988_x_at	Hn1	1.54862	0.000905273
1460218_at	Cd52	1.54894	0.0484634
1437166_at	Tinf2	1.54958	0.0216167
1430295_at	Gna13	1.5503	0.00502454
1453284_at	Fam151b	1.55047	0.0166171
1438974_x_at	Pitpnm1	1.55127	0.039232
1448508_at	Traf3ip2	1.55187	0.0104509
1456531_x_at	Prpf19	1.55189	0.0113507
1419213_at	Nat6	1.55217	0.00893502
1416992_at	Mfng	1.55237	0.0244764
1446070_at	Tyw1	1.55357	0.0480833
1432386_a_at	Phf7	1.55393	0.0433187
1419975_at	Scp2	1.55481	0.0200358
1423601_s_at	Tcof1	1.55491	0.0296719
1436747_at	Fam100b	1.55518	0.00641531
1416929_at	Rbm12	1.55636	0.0164941
1460548_a_at	Eral1	1.55671	0.000895926
1454682_at	A430005L14Rik	1.55708	0.0218353
1428182_at	Prpsap1	1.55764	0.00499897
1425226_x_at	LOC665506	1.55815	0.027113
1435733_x_at	Rnaseh2c	1.55939	0.0116272
1428957_at	Tmem177	1.55984	0.00950096
1418662_at	2210012G02Rik	1.56005	0.0119185
1441062_at	Ddx11	1.56119	0.0184401
1456381_x_at	Mcl1	1.56201	0.0493126
1429541_at	Zfp777	1.56215	0.0494763
1416535_at	Mcrs1	1.566	0.0247595
1423637_at	Galnt4	1.56705	0.0475854
1422444_at	Itga6	1.56707	0.0202196
1452032_at	Prkar1a	1.56718	0.0226552
1436019_a_at	Trappc1	1.5672	0.0266359
1423945_a_at	Pkig	1.56914	0.0353138
1447779_x_at	Bat1a	1.5694	0.00585955
1454619_at	Lmf2	1.56989	0.0100601
1437851_x_at	Rnps1	1.57025	0.00494564
1449942_a_at	Ilk	1.57029	0.00338732
1428201_at	2310036O22Rik	1.57057	0.00431911
1454934_at	Ppm1f	1.57152	0.00117112
1429921_at	9530068E07Rik	1.57192	0.0153685
1429059_s_at	Tmem107	1.57229	0.0154007
1436804_s_at	Scyl1	1.5723	0.00848568
1436886_x_at	Xab2	1.57249	0.0224037
1444326_at	---	1.57358	0.0127684
1456308_x_at	Trim28	1.57514	0.0236968
1439238_at	Sun2	1.57515	0.0100804
1449619_s_at	Arhgap9	1.57532	0.046526
1434456_at	Rundc3b	1.57555	0.0300716
1431339_a_at	Efhd2	1.57563	0.0319957
1456340_at	Mettl11a	1.57563	0.0458412
1434886_at	Opa3	1.57702	0.0211782
1437760_at	Galnt12	1.57739	0.0169776
1417080_a_at	Ecsit	1.58082	0.0122326
1427887_at	Rprd1b	1.58113	0.0482607
1417216_at	Pim2	1.58114	0.00740681
1428621_a_at	Vps25	1.58198	0.0237614
1434139_at	Parp11	1.58264	0.00503581
1438360_x_at	Slc25a5	1.58327	0.0217353
1428548_at	Pak4	1.58442	0.0388245
1438267_x_at	Rnps1	1.58459	0.00655387
1419979_s_at	Creb3	1.58699	0.0161219
1447837_x_at	Polh	1.58712	0.0449586
1425801_x_at	Cotl1	1.58787	0.0184603
1439562_at	F730047E07Rik	1.58827	0.0209153
1435403_at	1700007L15Rik /// LOC100502742	1.58833	0.041871
1455057_at	Gmps	1.58858	0.0286336
1424888_at	2016-03-03	1.5902	0.000149258
1417743_at	Clk2	1.5919	0.0170994
1448311_at	Usp5	1.59209	0.03975
1437327_x_at	Enoph1	1.59642	0.00932081
1453356_at	Cpsf7	1.59808	0.0237839
1426428_at	Thap7	1.59825	0.0231903
1424519_at	Mtg1	1.59831	0.0221429
1437345_a_at	Bscl2	1.59842	0.030012
1460660_x_at	Rer1	1.59844	0.00333876
1452675_at	Rbm22	1.59847	0.0366544
1418060_a_at	Mapk7	1.59875	0.0333262
1435856_x_at	Smarcb1	1.59898	0.0256968
1434305_at	Tmem149 /// U2af1l4	1.59918	0.0119856
1415745_a_at	Dscr3	1.59939	0.00412247
1426303_at	B4galt7	1.59954	0.0485432
1418972_at	Bcl10	1.59986	0.0146426
1415782_at	Sumo2	1.60025	0.0218133
1456040_at	Sf3b2	1.60047	0.0236199
1422094_a_at	Zfp329	1.60065	0.0465698
1451151_s_at	Zfp410	1.60077	0.0276216
1421993_a_at	Tmem134	1.60134	0.0403511
1452682_at	Fam122b	1.60171	0.0196594
1439393_x_at	Ppp2r4	1.60251	0.00331183
1417977_at	Eif4e3	1.60252	0.0122165
1434732_x_at	Tomm7	1.60322	0.0414876
1454616_at	Ubr7	1.60332	0.00244048
1423740_a_at	Rbm10	1.60346	0.0156028
1423755_at	Zcchc8	1.60368	0.0117649
1460649_at	Irak1	1.60382	0.0138342
1426159_x_at	Tcrb-J	1.60437	0.012891
1448863_a_at	Tnfaip1	1.60526	0.0304152
1437309_a_at	Rpa1	1.60587	0.0389293
1452586_at	Anapc13	1.60617	0.0364608
1437014_x_at	Prdx1	1.60683	0.00840958
1450959_at	D930014E17Rik	1.60778	0.0426446
1423612_at	Clp1	1.60809	0.000873858
1415730_at	Cpsf7	1.60971	0.017409
1427080_at	Tti1	1.60973	0.0321204
1448295_at	Med10	1.61063	0.0175942
1423998_at	Gtf3c5	1.61123	0.0281341
1456488_at	Wdr33	1.61175	0.00188665
1420088_at	Nfkbia	1.61185	0.011243
1434058_at	Mtmr12	1.61252	0.0424077
1423526_at	Arid3b	1.61277	0.0193035
1452933_at	Ankrd39	1.61442	0.0477161
1448726_at	Snapc2	1.61461	0.0131614
1416401_at	Cd82	1.61466	0.0107507
1448143_at	Aldh2	1.6148	0.0209778
1459400_at	A630038E17Rik	1.61551	0.0419715
1426874_at	Edc4	1.61585	0.0327924
1437830_x_at	Zbed3	1.6166	0.0462341
1460338_a_at	Crlf3	1.61671	0.0192166
1435090_at	Tubgcp6	1.61842	0.014066
1428249_at	Pygo2	1.61857	0.00089122
1436097_x_at	Arhgap9	1.61865	0.00964717
1451174_at	Lrrc33	1.61964	0.0407671
1421756_a_at	Gpr19	1.61965	0.00349772
1421938_at	Serhl	1.62086	0.00794151
1422474_at	Pde4b	1.62124	0.0338713
1451641_at	Dbr1	1.62297	0.0355058
1416557_a_at	Eftud2	1.62507	0.00184122
1415707_at	Anapc2	1.62542	0.0314782
1450816_at	Polg2	1.62725	0.0256233
1451463_at	Prr5	1.62861	0.00474125
1416001_a_at	Cotl1	1.62938	0.0196075
1422554_at	Ndnl2	1.62961	0.0238943
1448195_at	Taf5l	1.62974	0.030097
1424066_at	Dus3l	1.62981	0.00730333
1421291_at	Il18rap	1.63023	0.020302
1420934_a_at	Srrm1	1.63295	0.0453709
1415869_a_at	Trim28	1.63343	0.00313355
1434750_at	Exoc3	1.6348	0.0269852
1431948_a_at	Pank2	1.63494	0.00668978
1426354_at	Bap1	1.63505	0.0448235
1438625_s_at	Cdk16	1.63549	0.018947
1435896_at	Sfxn2	1.63558	0.00458977
1451209_at	Lass5	1.63645	0.0282726
1428575_at	Fcho1	1.63691	0.0195436
1451163_at	Tinf2	1.63744	0.00280199
1435019_at	Atxn7l3	1.63755	0.0310689
1451683_x_at	H2-D1	1.63842	0.0403401
1426997_at	Thra	1.63854	0.0169116
1418647_at	Gnl1	1.63879	0.013757
1427951_s_at	Ccdc28a	1.64009	0.0123852
1455938_x_at	Rad21	1.64021	0.0343669
1439144_at	Cwf19l1	1.64027	0.000754396
1416338_at	Sh3gl1	1.64242	0.0159104
1415920_at	Cstf2t	1.64448	0.0199909
[truncated: 2,102 more rows]
