# Supplementary material for: Runx3-mediated Transcriptional Program in Cytotoxic Lymphocytes
Source: PLoS One. 2013 Nov 13;8(11):e80467. doi: 10.1371/journal.pone.0080467 (PMC3827420; doi:10.1371/journal.pone.0080467)
Supplement: Table S3 — Lists of Runx3-regulated genes in resting and IL-2-activated CD8-TC and NKC. (XLS) [file pone.0080467.s008.xls]

## Sheet: Runx3 targets_resting CD8
Table S3. List of 231 Runx3-regulated genes in resting CD8-TC.
108 down-regulated		123 up-regulated
1700017B05Rik		2610019F03Rik
4930420K17Rik		A630001G21Rik
5031414D18Rik		Agfg1
5730508B09Rik		Aim2
Acsf2		Als2cl
AI324046		Ampd1
Aldh2		Athl1
Alox5ap		Bach2
Amica1		Camk4
Anxa1		Carns1
Anxa3		Cd226
App		Cd247
Arhgef12		Cd28
Asb2		Cd4
Atp8b4		Cd69
Bank1		Cd97
Bcl11a		Celsr1
Blnk		Chic1
Btbd11		Clec2i
C630004H02Rik		Cpm
Car2		Crbn
Ccr3		Crlf3
Cd19		Ctla4
Cd38		Dapl1
Cdr2		Dennd2d
Chd7		Dgka
Chsy1		Dock9
Clec4n		Dusp2
Cnr2		Dzip1
Cpox		Ecm1
Creg1		Ehd3
Cst7		Ephb6
Ctsc		Ets2
Cxcr6		Ext1
Cyfip1		Faah
Dennd4a		Fam102a
Dpy19l1		Fam189b
Dse		Fam55c
Ehd1		Fbxo33
Emr1		Flt3l
Entpd5		Folr4
Fcer2a		Galnt4
Fgd2		Gata3
Fgf13		Gcfc1
Fscn1		Gfi1
Furin		Gimap3
Gna12		Gimap6
Golm1		Gimap7
Gpr68		Gtdc1
Gsn		H2-M3
Haao		H2-T24
Heatr5a		Hdac10
Hipk2		Ift80
Hvcn1		Ikbke
Il9r		Ikzf2
Itgad		Il21r
Itgae		Il2ra
Klrd1		Inpp4a
Limd1		Inpp4b
Litaf		Inpp5a
Ly86		Irgm2
Marcks		Islr
Mef2c		Kbtbd11
Mmd		Kcnn4
Myo1f		Klf7
Ncf1		Lcp2
Nckap1		Lmbr1l
Nedd4		Lrig1
Nkg7		Mett11d1
Notch2		Mgst2
Ostf1		Ms4a4c
Pax5		Ncoa3
Pde7a		Ndrg1
Pik3ap1		Ndrg3
Plac8		Neurl3
Plcg2		Nlrc5
Plekho1		Nr4a1
Plekho2		Oplah
Plin2		P2rx7
Pltp		Pitpnm2
Pou2af1		Pmepa1
Ppt2		Ppp1r16b
Prelid2		Pvr
Racgap1		Rbm33
Rgs2		Rere
Rnf125		Rgs1
Sdc3		Rhoh
Sema4f		Rnf216
Slc16a1		Runx1
Slc25a37		Scml4
Smagp		Sigirr
Ssh2		Slamf1
St3gal1		Slamf6
St3gal5		Slc35b3
Stx2		Slc41a3
Sykb		Slc6a19
Tbc1d5		Slfn1
Tcra		Slfn5
Tec		Smad3
Tfpi		St6gal1
Tgm2		St8sia1
Tifa		St8sia6
Tmem176b		Stat1
Tnfaip8		Stk39
Tns3		Tmem154
Ube2e3		Tnfrsf18
Usp20		Tnfrsf4
Wdfy4		Tnfsf8
		Traf3ip3
		Trib2
		Tspan14
		Tspan32
		Ttc39b
		Ubash3a
		Ubxn11
		Usp18
		Vamp1
		Xdh
		Zbp1
		Zfp236
		Zfp281
		Znrf1
		Znrf3

## Sheet: Runx3 targets_resting NKC
Table S3. List of 818 Runx3-regulated genes in resting NKC.
552 down-regulated		266 up-regulated
1110004E09Rik		4933407H18Rik
1110008J03Rik		5830405N20Rik
1190002H23Rik		9130023H24Rik
1190002N15Rik		AI324046
1300010F03Rik		Aim1l
1700040L02Rik		Akap5
1700123O20Rik		Alox15
1810026J23Rik		Alox5ap
1810063B05Rik		Ambra1
2310030N02Rik		Anln
2410002O22Rik		Anxa3
2410075B13Rik		Aph1a
2410091C18Rik		Arhgap11a
2410131K14Rik		Arhgef16
2510003E04Rik		Arid3b
2510012J08Rik		Atad2
2700078E11Rik		Atxn1
3110040N11Rik		Atxn2
4930453N24Rik		Aurkb
4930486L24Rik		B3gntl1
4933403F05Rik		Bank1
4933424B01Rik		Birc6
4933439F18Rik		Bub1
A430005L14Rik		C3ar1
A930004D18Rik		C5ar1
Aasdh		Camk2d
Abcd3		Camk4
Abcf2		Camta1
Abhd2		Casp7
Abt1		Cblb
Acp6		Cbx5
Acvr2a		Ccl6
Adck3		Ccl9
Adsl		Cd200r1
Aff3		Cd200r3
Agtrap		Cd22
Ahdc1		Cd300lf
Ahsa1		Cd81
Ahsa2		Cd86
Aimp2		Cdca8
Akna		Cdh1
Akr7a5		Cela1
Akt3		Cep55
Aldh2		Chd1
Aldh3a2		Chd9
Aldh7a1		Chrne
Angptl4		Cirbp
Ankib1		Cish
Anxa4		Clk4
Ap1g1		Cnr2
Ap2a2		Cpne7
Arhgef2		Cpsf6
Arid5b		Csf1
Arl3		Csf2rb2
Arl5b		Ctr9
Atg14		Cx3cr1
Atg16l2		Cxcr6
Atmin		Cyp11a1
Atp6v0a2		D930015E06Rik
Auh		Dctn6
Avil		Dhx36
B230208H17Rik		Dock8
B3galnt2		Dock9
B3gnt1		Dtnb
Bag5		Dtx1
Banp		Dusp7
Bap1		E2f2
Bbs9		E2f8
BC024659		Ecm1
Bckdhb		Ect2
Bcl2		Elf1
Bcorl1		Emid1
Bre		Emilin2
Brwd1		Emr1
Bspry		Epas1
Btbd6		Ept1
C1ql3		Evi2a
C87436		Exoc6
Camsap1l1		Fam65b
Capn10		Fam76b
Card6		Fbp1
Cby1		Fcrla
Ccdc117		Fgl2
Ccdc86		Fgr
Ccdc91		Foxm1
Ccrn4l		Fus
Cct3		Fut8
Cct7		G2e3
Cd2		Gab2
Cd320		Gadd45g
Cd96		Galnt6
Cd99l2		Gata2
Cdh22		Gatc
Cdk9		Gatsl3
Cds2		Gen1
Cdv3		Gins2
Cep68		Gm885
Chid1		Gna15
Chordc1		Gng12
Cited4		Gpr34
Cldnd1		Gsn
Clic4		H2-Aa
Clip3		Hdc
Clip4		Herc4
Cnksr3		Hk2
Cnot7		Hmgb1
Cobll1		Hmmr
Cog8		Hnrnpd
Col8a2		Hnrpdl
Coq2		Hp1bp3
Coq6		Ifitm1
Cpsf3l		Ikbip
Creb3		Ikzf2
Crem		Il6
Crls1		Incenp
Cst7		Inpp4b
Ctbp2		Irf2bp2
Ctla2b		Itga1
Ctu2		Itga4
Cyp4v3		Jhdm1d
D17Wsu104e		Jmjd1c
D1Bwg0212e		Kif1b
D2hgdh		Kif20a
Dap		Kif23
Ddc		Kifc1
Ddx27		Klf5
Ddx31		Klf7
Ddx49		Klrb1f
Dedd2		Klrc1
Dffb		Krit1
Dhdds		Lcor
Dhodh		Lims1
Dhx38		Litaf
Dhx8		Lonp2
Dirc2		Lphn1
Dlat		Lrp1
Dmrta1		Lta4h
Dnaja1		Luc7l2
Dnaja3		Luzp1
Dnajb1		Ly86
Dnajb2		Map4k4
Dnajc11		Mapk14
Dnajc12		Mapk8
Dopey2		Mboat1
Dos		Mbtd1
Dph2		Mcpt8
Dpysl3		Mdm1
Dr1		Metrnl
Dse		Mospd2
Dsp		Mpa2l
Dtd1		Mpp6
Dym		Mthfd2
Dynll1		Mtmr3
E2f5		Mxd3
Ears2		Myo1d
Ebpl		Nasp
Echdc1		Ncapg
Eid1		Ncapg2
Eif2b5		Ncf1
Elac2		Ndel1
Elovl7		Ndfip2
Emb		Nhsl2
Endod1		Nlrc5
Enpp4		Nrip1
Enpp5		Nt5e
Eomes		Nup153
Errfi1		Nusap1
Exog		Osm
Extl2		P2rx1
Eya1		P2ry1
Fam105b		P2ry14
Fam120b		Pde4b
Fam149b		Pde5a
Fam173b		Pdzd2
Fam189b		Phactr2
Fam54b		Phf6
Fam69b		Pigl
Fam82a2		Ppp6r3
Fbxo21		Prc1
Fbxo27		Prr5l
Fbxo7		Prss2
Fem1a		Psen2
Fgd5		Ptger3
Fkbp4		Ptgs1
Fkbp9		Rab11fip4
Foxp4		Rab43
Fut11		Rad51ap1
Gabarapl1		Rad54l2
Gas7		Ramp1
Gata6		Rarg
Gca		Rasgrp2
Gemin4		Rbbp4
Gemin5		Rbm33
Gfod2		Rbm5
Gltpd1		Rbm6
Glul		Rere
Gm71		Rgs1
Gmds		Rgs18
Gmppb		Rhoh
Gmpr2		Rnase4
Gne		Rps6ka3
Gphn		Runx1
Gpr160		Samhd1
Gramd3		Satb1
Grpel1		Sfrs18
Grwd1		Sh3kbp1
Gtf2h4		Siglec5
Gtf3a		Slc22a15
Gtf3c2		Slc24a3
Guk1		Slc26a3
Gzmm		Slc31a1
Habp4		Slc43a2
Hagh		Slc4a7
Hdac4		Slpi
Hdac5		Sltm
Heatr2		Snap47
Hgsnat		Snrnp70
Hhat		Snx18
Hist3h2a		Sord
Hps6		Specc1
Hs1bp3		Spnb2
Hsdl1		Spred2
Hspd1		Srcin1
Hsph1		Srsf5
Idh3a		Srsf7
Ifi35		Ss18
Ift57		St8sia6
Igf2r		Stil
Il10rb		Stx17
Il4ra		Stxbp1
Impdh2		Syncrip
Insig2		Tacc3
Ints3		Tardbp
Irf3		Tbc1d1
Itgae		Tceb3
Itgax		Tet1
Itm2a		Tiam1
Itpk1		Timp2
Itpkc		Tipin
Itsn1		Tlr1
Jdp2		Tm6sf2
Josd1		Tmem106a
Kcnc1		Tmem127
Kcnip3		Tmem164
Kcnj8		Tnfrsf25
Kcnk5		Tnrc6a
Kctd15		Top1mt
Kifc3		Tpp2
Klhdc2		Tpx2
Klhl30		Treml2
Klhl8		Trim37
Kti12		Trps1
Lace1		Tspan32
Lancl1		Ubash3a
Lap3		Ubr1
Lca5		Unc50
Lcmt2		Usp47
Ldlrap1		Usp6nl
Limd1		Vcl
Limk2		Wipi1
Lipt2		Xdh
Lman2		Zc3h6
Loh12cr1		Zeb2
Lrig3		Zfr
Lrrc1		Zmynd8
Luc7l		Zwilch
Lyplal1
Lyrm5
Lysmd1
Mamdc2
Man1a2
Map3k12
Map3k4
Mars
Mavs
Mccc1
Mcf2l
Mcfd2
Mcoln2
Mecr
Memo1
Mett11d1
Mettl2
Mettl3
Mgll
Mon1a
Mrpl15
Mrpl30
Mrpl43
Mrpl45
Mrps6
Msh2
Msl1
Mtap7
Mthfd1
Mto1
Mul1
Mvp
Myadm
Mybbp1a
Myst1
Ncald
Ndor1
Ndrg1
Ndrg3
Ndufab1
Ndufaf1
Nedd4l
Nek3
Nenf
Nfkbib
Nfkbie
Nipal3
Nmt2
Nol12
Nop2
Nop56
Npc1
Nrarp
Nsg2
Nudt6
Nutf2
Obfc1
Olfm1
Opa3
Osbpl1a
Oxct1
Oxnad1
P4ha1
Paip2b
Panx1
Papd7
Pard6b
Pard6g
Park7
Parm1
Patz1
Pcca
Pcgf6
Pcnx
Pcyox1
Pde8a
Pdha1
Pdlim1
Pdss2
Pea15a
Pebp1
Pecr
Phb
Pik3cd
Pik3ip1
Pin1
Pitrm1
Pja1
Plekha2
Plekhm3
Pnpo
Pnpt1
Pofut2
Polb
Poldip3
Pole4
Polr1c
Polrmt
Ppa2
Ppan
Ppapdc2
Ppcs
Ppp1r2
Ppp1r3b
Pramef8
Prepl
Prkce
Prkci
Prmt5
Prodh
Ptdss2
Pter
Ptges2
Ptpn6
Pus7
Qpct
Qsox2
Rab20
Rad9
Rae1
Rasgef1a
Rasl12
Rassf1
Rbbp6
Rbm10
Rbm12
Rbm14
Rce1
Relb
Ret
Rexo4
Rfk
Rhobtb2
Rhof
Ripk2
Rnpep
Rpl15
Rpl7l1
Rpn1
Rps19bp1
Rptor
Rras2
Rrn3
Rundc1
Rundc3b
Runx3
Ruvbl1
Sart3
Scarb2
Scd2
Scml4
Scpep1
Serbp1
Sergef
Sfpq
Sfswap
Sft2d2
Sgce
Sike1
Sil1
Skap1
Sla2
Slain2
Slc12a7
Slc15a4
Slc19a1
Slc27a4
Slc30a7
Slc35a1
Slc41a1
Slc41a2
Slc44a1
Slc5a3
Slc7a6os
Slc9a9
Smad4
Smarcal1
Smox
Smpd1
Smyd3
Snapc2
Snx33
Spag7
Spast
Spata6
Spin2
Srgap3
Srprb
Srsf10
Ssh2
St13
St3gal6
St7
Stard3
Stau1
Stim2
Stip1
Stk38l
Stx8
Styk1
Suclg1
Suclg2
Suds3
Sulf2
Tacc1
Tada3
Taf3
Taf4b
Taf5l
Tasp1
Tbxa2r
Tcp11l2
Tdp1
Tex261
Tgfbr3
Thap1
Tjp2
Tmed7
Tmem115
Tmem129
Tmem33
Tmem39b
Tmsb15a
Tnfaip1
Tnfrsf9
Toe1
Tom1
Tpd52l2
Traf1
Traf2
Trim13
Trim14
Trim44
Trim62
Trim65
Trnau1ap
Trpv2
Tsen15
Tsen2
Tsen54
Tspyl4
Tssc1
Ttc15
Ttc21b
Ttc32
Ttc39c
Ttc7
Tufm
Txndc11
Txnl4a
Ube2b
Ubfd1
Uck2
Ugcg
Uqcc
Urb2
Urgcp
Vav1
Vegfc
Vim
Vps26b
Vps33a
Wbscr16
Wdr18
Wdr36
Wdr8
Wipi2
Wrnip1
Xrcc6
Yars
Yars2
Zc3hc1
Zfand2a
Zfp12
Zfp235
Zfp259
Zfp324
Zfp512
Zfp622
Zfp637
Zfp658
Zfp664
Zfp775
Zfp84
Zfpm1
Zfyve1

## Sheet: Runx3 targets_IL2-activated CD8
Table S3. List of 341 Runx3-regulated genes in IL-2-activated CD8-TC.
174 down-regulated		167 up-regulated
1110067D22Rik		1190002H23Rik
1700017B05Rik		2610019F03Rik
2010002N04Rik		4933426M11Rik
4930486L24Rik		A630001G21Rik
5730508B09Rik		Abca3
Abcb1b		Abcf2
Acpp		Abcg3
Acsf2		Abtb2
Anxa4		Acsl3
Ap1ar		Adamts6
Arhgef12		Adcy6
Arsb		Als2cl
Atg7		Arhgap4
Athl1		Ash1l
Atp8b4		Asxl1
Aven		Atp10d
B4galt5		Axin2
Bax		BC106179
Bola2		Birc3
C630004H02Rik		Btla
Cables1		Camk2d
Ccl3		Cbx7
Ccnd2		Ccm2
Ccr2		Ccr9
Ccr5		Cd101
Cd160		Cd226
Cd38		Cd5
Cd7		Cd81
Cdkn2b		Cd86
Chst11		Cep152
Chsy1		Clcf1
Cib1		Cxcr3
Cldnd1		Dapl1
Cmtm7		Dusp2
Cst3		Dusp7
Ctla2a		Dzip1
Ctsw		Ecm1
Cxcr6		Eif2c2
Cyb5r4		Eif4a2
Cyp51		Ets1
D1Ertd622e		Ets2
D8Ertd82e		Ext1
Dapk2		Fam102a
Ddit4		Fam105a
Dennd4a		Fam134b
Dhrs11		Fam3c
Dnajb6		Fam55c
Dse		Fas
Dtx1		Fbxo33
Dusp5		Folr4
Efhd2		Fsd1l
Ehd1		Fyb
Elovl6		Gata3
Emilin2		Gimap3
Ermp1		Gng12
Errfi1		Gpcpd1
F2r		Gpnmb
Fads2		Gpr171
Fam129a		Grap
Fasl		Grk5
Fgf13		Gtdc1
Fhl2		Gtf2a2
Fuca2		Gxylt1
Furin		H2-Ob
Gabarapl1		Heg1
Galnt3		Herc4
Gcnt1		Hivep1
Ggct		Hnrpll
Glipr1		Ifngr2
Glrx3		Ikbke
Golim4		Ikzf3
Golm1		Il4ra
Gpr114		Il7r
Gpr15		Inf2
Gpr55		Inpp4b
Gzmk		Itga6
Hdgfrp3		Ivns1abp
Hopx		Kbtbd11
Hpgds		Kdm2b
Hscb		Kdm6b
Ier3		Krba1
Ifit3		Lbh
Ifitm1		Ldlrap1
Itgae		Lmo2
Itpripl2		Lpcat1
Kit		Lrig1
Klrb1c		Ly9
Klrk1		Lztfl1
Lactb		Man1a
Lair1		Map2k6
Lgals3		Map3k1
Lgals3bp		Map4k4
Litaf		Mboat1
Ly6g5b		Med13
Lyn		Mllt6
Magohb		Ms4a4c
Man2b2		Msh5
Mcoln2		Nck2
Mctp2		Ncoa3
Mgat4a		Nfkbia
Mmd		Osbpl8
Mrpl4		P2rx4
Myc		P2rx7
N4bp1		Pacsin1
Nab1		Pag1
Ncald		Pde8a
Nckap1		Pdk1
Ndufb10		Pgap1
Nfs1		Pias1
Nkg7		Pikfyve
Nt5e		Polg
Ostf1		Polg2
P2ry14		Ppt2
Pacs2		Pptc7
Padi2		Prkcz
Pea15a		Prkd2
Pglyrp1		Qser1
Pgm1		Ramp1
Pik3ap1		Rasa1
Pik3cg		Rbm14
Pilrb1		Rere
Plcg2		Rgl2
Plekho1		Rgs1
Pltp		Rgs14
Pmaip1		Rhoh
Prelid2		Runx1
Prr13		S1pr1
Prr5		Sfmbt2
Ptpn3		Sgms1
Ptprj		Ski
Pygm		Slamf1
Rab27b		Slc35b3
Rab7l1		Slc44a1
Reep5		Slc6a19
Rmnd5b		Slfn1
Rnf130		Slfn5
Rnpep		Smad3
Rom1		Smc4
Rras		Smpdl3a
Rtp4		St6gal1
S100a11		St8sia1
Scamp4		Stambpl1
Sec24d		Stat1
Sec61b		Stk10
Sema4f		Stk4
Serpinb1a		Synj1
Serpinb9		Tgfbr1
Setbp1		Tlk1
Slamf7		Tlr1
Slc16a1		Tox
Slc30a4		Trim59
Smpd1		Tspan14
Stk40		Tspan3
Sugt1		Tspan32
Sult2b1		Ubl7
Sytl3		Ubxn11
Taf10		Usp33
Taldo1		Usp38
Tigit		Usp45
Tmem123		Usp6nl
Tmem160		Ust
Tmem163		Xpo6
Tnfrsf1b		Zfp238
Tnfrsf23		Zfp281
Tnfrsf9		Zfp395
Tspan4		Zmym4
Ttc39c		Zmynd8
Ttll1
Ugcg
Usp20
Xbp1
Ywhag
Zfp760
Zmat3

## Sheet: Runx3 targets_IL2-activated NKC
Table S3. List of 1848 Runx3-regulated genes in IL-2-activated NKC.
803 down-regulated		1045 up-regulated
2016-09-03		1110005A03Rik
2016-09-08		1110007C09Rik
2016-09-12		1110034G24Rik
0610010O12Rik		1110049F12Rik
1110032F04Rik		1110054O05Rik
1110037F02Rik		1500010J02Rik
1110067D22Rik		1600014C10Rik
1300014I06Rik		1700040I03Rik
1500009L16Rik		1700052N19Rik
1700040L02Rik		1700081L11Rik
2310008H04Rik		1810013D10Rik
2310016C08Rik		1810043G02Rik
2410091C18Rik		2010107G23Rik
2810474O19Rik		2010107H07Rik
2900011O08Rik		2210012G02Rik
4932438A13Rik		2310044G17Rik
4933403F05Rik		2310044H10Rik
4933411K20Rik		2310061C15Rik
5730469M10Rik		2410001C21Rik
6430531B16Rik		2410002F23Rik
A230046K03Rik		2410004B18Rik
AA467197		2410066E13Rik
Aars		2500003M10Rik
Abca1		2510006D16Rik
Abcb9		2610002J02Rik
Abhd5		2610024G14Rik
Acadsb		2610039C10Rik
Acat2		2700078K21Rik
Acbd3		2810002N01Rik
Acpp		3110009E18Rik
Acsl3		3110056O03Rik
Acss2		4632411B12Rik
Actn1		4831426I19Rik
Acvrl1		4930420K17Rik
Adam8		4930427A07Rik
Adcy3		4930503L19Rik
Adora2b		5133401N09Rik
Afg3l2		5730508B09Rik
Aftph		9130023H24Rik
Agl		9530068E07Rik
Agpat4		A230050P20Rik
Agxt2l2		A430005L14Rik
Akap10		AA960436
Alcam		Aaas
Aldh18a1		AB124611
Alkbh8		Abca3
Alox5		Abcc4
Angel1		Abhd15
Ankhd1		Abl1
Ankib1		Ablim1
Ankrd13c		Acaa2
Anxa1		Acot11
Anxa2		Acp5
Anxa3		Acpl2
Anxa4		Actr1b
Anxa5		Acvr1b
Ap1g1		Acyp1
Ap2b1		Ada
Ap3m1		Adcy7
Appbp2		Add3
Appl2		Adi1
Aqp9		Adprh
Arap2		Aes
Arfgap3		Aff3
Arhgap12		Agfg2
Arhgap18		Agpat3
Arhgap5		Ahctf1
Arhgef12		Ahr
Arhgef5		Ahsa1
Arih2		AI467606
Arl5b		Aim1l
Arpp19		Aip
Arsb		Akr1b3
Asb1		Aldh16a1
Ascc3		Aldh2
Asnsd1		Amz2
Atf3		Anapc13
Atf4		Anapc2
Atg9b		Anapc7
Atp11b		Ankrd10
Atp1b1		Anks1
Atp2c1		Ano10
Atp8b4		Anp32a
Avil		Anp32e
B4galnt2		Antxr2
Bai2		Anxa6
Basp1		Ap1ar
Batf3		Ap1s2
Bbx		Arap3
Bclaf1		Arfgap2
Bcr		Arhgap17
Bet1		Arhgap19
Bfsp2		Arhgap26
Bhlha15		Arhgap4
Birc2		Arhgef1
Blzf1		Arhgef16
Bmp2k		Arhgef18
Bnip2		Arid1a
Brdt		Arid3b
Bri3bp		Arl2bp
Bsg		Arl4d
Bzw1		Arl5a
C1galt1		Arl6ip1
Cab39		Arl6ip6
Cab39l		Armc5
Calr		Arnt
Calu		Arntl
Camk4		Arrb2
Canx		Arrdc1
Capn2		Asb2
Capn5		Aspscr1
Car5b		Asxl1
Carns1		Atg16l2
Casp3		Atg4b
Cblb		Atp10a
Cbwd1		Atp10d
Ccdc66		Atp13a2
Ccnc		Atp1a1
Ccnt1		Atp2a3
Ccnt2		Atp6v1g2
Ccr1		Atxn1l
Cd55		Atxn7l1
Cdc14b		Atxn7l3
Cdc16		Axin1
Cdc5l		B4galt7
Cdh1		Baiap2
Cdh17		Bank1
Cdk6		Bat1a
Cdkl2		BC005624
Cdkn2b		BC017158
Cdr2		BC030336
Cdv3		BC032203
Cebpd		Bcl10
Cenpj		Bcl11b
Chd1		Bcl7a
Chd9		Bcor
Chn2		Bdh1
Clic4		Blk
Clic5		Bpgm
Cltc		Brd3
Cmas		Brpf1
Cnot2		Btbd19
Copb1		Btbd6
Copb2		C030006K11Rik
Cops4		C130039O16Rik
Cpeb4		Cabin1
Cpsf2		Calhm2
Creld1		Calm3
Creld2		Camkk2
Crem		Camta1
Csde1		Casp6
Csgalnact2		Casp7
Csnk1g3		Cbll1
Cstb		Cbx2
Ctbp2		Cbx8
Cth		Cby1
Ctla2a		Cc2d1b
Ctla4		Ccdc12
Ctsg		Ccdc28a
Cul1		Ccdc61
Cyb5b		Ccdc85b
Cyfip2		Ccdc88c
Cyp51		Ccl3
D19Bwg1357e		Ccl5
Dcaf6		Ccm2
Dctn4		Ccnb2
Ddit3		Ccnd3
Ddit4		Ccnf
Ddx10		Ccrl2
Ddx20		Cd151
Dennd2d		Cd163l1
Dennd3		Cd2
Dennd4a		Cd247
Dennd4c		Cd27
Denr		Cd2bp2
Derl1		Cd300lb
Dfna5		Cd37
Dgat2		Cd44
Dhrs7		Cd52
Dhx40		Cd81
Diap1		Cd82
Dixdc1		Cd9
Dlat		Cd93
Dnajb4		Cd97
Dnajc1		Cdadc1
Dnajc10		Cdc42se2
Dnajc11		Cdca2
Dnajc13		Cdca4
Dnajc15		Cdca5
Dnajc18		Cdca7l
Dnajc3		Cdk1
Dnm1l		Cdk14
Dnttip2		Cdk4
Dock10		Cdkn1b
Dock5		Cds2
Dock8		Cdt1
Dock9		Cenpa
Dscam		Cenpn
Dsg2		Cenpt
Dusp11		Cep164
Dusp14		Cerk
Dync1i2		Chd3
Dyrk3		Chek2
E330009J07Rik		Cherp
Eaf1		Chmp6
Ece1		Chrac1
Edem1		Chst15
Eftud1		Cib1
Egln3		Cited2
Ehd1		Cited4
Eif2a		Ciz1
Eif2ak3		Ckb
Eif2s3x		Cklf
Eif3j		Cks2
Eif4b		Clec2d
Eif4ebp1		Clp1
Eif5b		Clstn1
Ell2		Clta
Elmo2		Cmpk2
Emilin2		Cmtm6
Endod1		Cnot3
Entpd1		Cnot8
Epas1		Cnp
Epcam		Cnr2
Epdr1		Cntrob
Eprs		Commd7
Ept1		Cops7b
Ergic1		Coq10a
Eri1		Coro1a
Eri2		Coro1c
Ermp1		Coro7
Errfi1		Cotl1
Esco1		Cox10
Esf1		Cpd
Etf1		Cpeb2
Etnk1		Cpox
Exosc8		Creb3
Exosc9		Crebbp
Fads2		Crebzf
Fads3		Creg1
Fah		Crmp1
Fam120a		Crtc3
Fam162a		Cryl1
Fam179b		Csf2
Fam188a		Csk
Fam46a		Csnk1d
Fam82b		Csrp2bp
Far1		Cstf2
Fbxo30		Cstf2t
Fbxo9		Ctbp1
Fbxw7		Ctdp1
Fdps		Ctdsp1
Fgd5		Ctss
Fgr		Ctsw
Fhl2		Cxcr3
Filip1		Cxxc5
Filip1l		Cyb5
Fkbp5		Cyp4f16
Fli1		Cyth1
Fnbp1		Cyth4
Fndc3a		D11Wsu99e
Fndc3b		D1Bwg0212e
Foxred2		D4Wsu53e
Frmd4a		D930015E06Rik
Fscn1		Dap3
Fyb		Dcaf15
Fyttd1		Ddx11
Gabpa		Ddx23
Gabpb1		Ddx58
Gadd45g		Deaf1
Gapdh		Dennd1a
Gars		Dennd5a
Gbe1		Depdc1b
Gcc2		Dera
Gcsh		Dgcr8
Gem		Dgkd
Gfm2		Dhodh
Ggta1		Dhrs3
Ghdc		Dhrs4
Gipc2		Dhx34
Glo1		Dlst
Gmds		Dnajc27
Gnptab		Dnmbp
Golga3		Dnmt1
Golga4		Dpy19l3
Golga5		Dscr3
Golgb1		Dtl
Gpbp1		Dtnbp1
Gpd2		Dtymk
Gphn		Dusp7
Gpr160		Dynll2
Gpr56		E2f1
Gpr87		E2f2
Gpr97		E2f6
Gpx8		E2f7
Grhpr		E2f8
Gstm5		Echs1
Gtf2h1		Edc4
Gvin1		Eefsec
Gzmc		Efhd2
Gzmf		Egr3
Gzmn		Eif1b
H1f0		Eif4e3
H2-Q10		Elmod3
H47		Emid1
Haao		Enc1
Harbi1		Epc1
Haus2		Esd
Haus8		Esr1
Havcr2		Ets1
Hbegf		Ets2
Hbs1l		Etv3
Hdlbp		Etv6
Hectd1		Evl
Hectd2		Exoc3
Hif1a		Extl3
Hist1h1c		F2rl3
Hltf		F630043A04Rik
Hmg20a		Fadd
Hnrnpa1		Fam100b
Homer1		Fam101b
Hook1		Fam102a
Hook3		Fam105a
Hrc		Fam117a
Hsd17b10		Fam125b
Hsd17b12		Fam129b
Hsp90aa1		Fam134b
Hsp90b1		Fam149b
Hspa13		Fam168b
Hspa4		Fam173a
Hspa5		Fam189b
Hspa9		Fam26f
Hsph1		Fam38a
Hyou1		Fam46c
Icos		Fam49a
Ier3		Fam55c
Ifitm1		Fam65a
Ifitm3		Fam73b
Ift57		Fam83d
Ikzf4		Fam96a
Ikzf5		Fancg
Il2ra		Farp1
Impa2		Fbxl14
Impact		Fbxo21
Impdh1		Fbxo7
Insig1		Fcho1
Insig2		Fes
Irf8		Fgd3
Isca1		Fgl2
Itgb1		Fkrp
Itih5		Flii
Itpr1		Flnb
Itpr3		Foxo1
Jak1		Foxo3
Jak2		Frmd4b
Jam2		Fxn
Jarid2		Fyn
Jdp2		Gabarapl2
Jmy		Gadd45a
Kcnk10		Galnt11
Kcnk7		Galnt12
Kcnq5		Galnt2
Kctd11		Galnt4
Kctd15		Gata3
Kctd17		Gba2
Kdelc1		Gbp2
Kdm5a		Gch1
Kif13b		Gclm
Kif16b		Gdpd5
Kif2a		Get4
Kif3a		Gfod1
Kif5b		Gga3
Klf7		Ggct
Klhl30		Gimap3
Klra5		Gimap4
Kpna3		Gimap7
Kpna4		Gins3
Kras		Git2
Krit1		Gja1
Krr1		Gle1
Laptm5		Glrx3
Lcn4		Gltp
Lims1		Gltpd1
Lin7c		Gm10345
Lipo1		Gm2a
Litaf		Gm4980
Lmbrd1		Gmfg
Lmna		Gmip
Lnpep		Gna11
Lonp1		Gna13
Lpin1		Gna15
Lrba		Gng12
Lrig2		Gnl1
Lrp12		Gpaa1
Lrpap1		Gpd1l
Lrrc1		Gpnmb
Lrrfip1		Gpr114
Lss		Gpr18
Ltb4r1		Gpr19
Ltbp3		Gpsm1
Lysmd3		Gramd1b
M6pr		Grap
Maff		Grasp
Magohb		Grcc10
Malt1		Grk6
Man1a		Grn
Map3k7		Gsdmd
Mars		Gsg2
Mblac2		Gtf2a2
Mcf2l		Gtf2h4
Mcfd2		Gtf2ird2
Mcpt8		Gtf3a
Mctp2		Gtse1
Mdm2		Gypc
Mdm4		H13
Med12l		H2-D1
Med13		H2-K1
Med29		H2-Oa
Mef2a		H2afj
Metap1		H2afx
Mgat5		H2afz
Mkln1		H3f3b
Mllt3		Hadh
Morn4		Hbxip
Mpp6		Hcfc1
Msi2		Hdac5
Mt1		Hdgfrp2
Mtap7		Hexb
Mtap9		Hic1
Mtdh		Hivep3
Mtf2		Hlcs
Mthfd2		Hlf
Mtif2		Hmgn1
Mtmr1		Hn1l
Mtmr6		Hnrnpa0
Mtpap		Hnrpll
Mtpn		Hp1bp3
Mtss1		Hrh2
Mudeng		Hs2st1
Mvd		Hsd11b1
Myb		Hsh2d
Mycbp2		Hvcn1
Mylk		Icam2
Myo10		Icosl
Myo1e		Idh2
Myo5a		Idh3a
Naa15		Iffo2
Naa25		Ifi47
Nab1		Ifnar1
Nampt		Ifnar2
Napa		Ifng
Nars		Igsf8
Nbas		Ikzf1
Nbr1		Ikzf3
Ncald		Il10rb
Ndrg1		Il16
Nfil3		Il18rap
Ngly1		Il21r
Nhedc2		Ilk
Nipbl		Imp4
Nmt2		Incenp
Noc3l		Inf2
Nol11		Inpp4a
Nomo1		Inpp5d
Nop14		Inpp5e
Npnt		Ints3
Nqo2		Ints7
Nr4a2		Ipo9
Nr4a3		Iqce
Nsa2		Iqgap3
Nsun4		Irf1
Nt5dc3		Irf2bp1
Nub1		Irf2bp2
Nudcd1		Irf3
Nudt8		Irf9
Nup54		Irgm2
Nus1		Itga6
Obfc2a		Itgae
Ociad2		Itgal
Optn		Itgb7
Osbpl1a		Itsn1
Osbpl9		Jakmip1
Osgin2		Jmjd5
Osm		Katnb1
Otos		Kbtbd11
Otud6b		Kcmf1
P2rx3		Kcnj8
P2ry12		Kctd12
P2ry14		Kctd20
P4ha1		Kctd6
P4hb		Kdm2b
Pacs2		Keap1
Paf1		Kif18b
Pak6		Kif1c
Pank3		Kif2c
Papd4		Kifc1
Papola		Klf13
Papolg		Klf2
Parp8		Klf3
Pcgf5		Klrc1
Pcmtd1		Klre1
Pcx		Kremen1
Pde4dip		Kti12
Pdgfa		Lactb
Pdia4		Lass4
Pdia5		Lass5
Pdk1		Lat
Pdp1		Lats2
Pdss2		Lbh
Pdxdc1		Lck
Pdzd8		Lgals3bp
Pecam1		Lgals9
Peci		Lgmn
Pfkp		Limd1
Pglyrp1		Limd2
Phf3		Lman2
Phlda1		Lmnb1
Pign		Lmo4
Pik3c2a		Lmtk2
Pik3cb		Loh12cr1
Pik3r1		Lpar6
Pik3r6		Lphn1
Pilrb1		Lpxn
Pim3		Lrrc33
Pip4k2a		Lsm14b
Piwil2		Lta
Pja2		Lta4h
Pkn2		Ly6e
Pkp2		Ly9
Plaa		Lyst
Plac8		Maf
Plek		Mafk
Plk1s1		Mag
Pls3		Map2k6
Plxdc2		Map4k1
Plxnb3		Mapk1
Pmvk		Mapk14
Pnpla8		Mapre2
Pold4		Mark2
Polk		Mbd2
Polr2b		Mblac1
Polr3g		Mboat1
Ppic		Mbp
Ppil4		Mcart1
Ppp1r3b		Mcl1
Pppde1		Mcm2
Pppde2		Mcm5
Pram1		Mcm6
Prdm1		Mcm7
Prf1		Mdc1
Prkcq		Mdm1
Prrc1		Meaf6
Prrg4		Med10
Prss22		Med16
Pstpip1		Meis3
Pten		Mettl11a
Pter		Mettl13
Ptger2		Mex3b
Ptp4a2		Mfng
Ptpn2		Mfsd6
Ptpn22		Mgst2
Ptpn3		Minpp1
Ptpre		Mkl2
Ptprf		Mllt1
Ptprj		Mmp9
Ptprk		Mon1b
Ptprm		Mpa2l
Pvr		Mpnd
Rab10		Mppe1
Rab27a		Mprip
Rab27b		Mrpl49
Rab8b		Mrps23
Rabep1		Msra
Rabgef1		Mtap4
Rai14		Mtg1
Rala		Mtmr12
Ralb		Mtmr9
Ranbp2		Muc1
Raph1		Mutyh
Rars		Mxd3
Rasa2		Myc
Rasd2		Myd88
Rbbp8		Myh9
Rbms1		Myl4
Rbpj		Myo1c
Rem2		N4bp1
Rev3l		N4bp3
Rfk		Naa38
Rgs8		Nadk
Rhof		Naprt1
Rhoq		Nasp
Ripk1		Nbeal2
Ripk2		Nck2
Rlf		Ncr1
Rnf13		Ndst1
Rnf138		Ndufv1
Rnf180		Nedd4l
Rnf19a		Nek2
Rnf4		Nfatc1
Rnpep		Nfatc2ip
Rock1		Nfe2l2
Rpap2		Nfic
Rps6ka3		Nfkbia
Rps6kb1		Nfkbiz
Rras2		Nfrkb
Rrbp1		Nif3l1
Rsbn1		Nit2
Rtn4		Nlrc5
Rwdd4a		Nod1
S1pr3		Nosip
Sacm1l		Notch1
Samsn1		Notch2
Sars		Npc2
Sc4mol		Nqo1
Sc5d		Nrarp
Scamp1		Nrf1
Scd1		Nsmce1
Scd2		Nuak2
Scel		Nudcd3
Sdhaf2		Nudt1
Sec22a		Nup210
Sec24d		Nup214
Sec61a2		Oas3
Sema6d		Ogdh
Sema7a		Olfm1
Senp6		Opa3
Serp1		Orai1
Serpinb1b		Ormdl3
Serpinb6a		Osbpl7
Serpinb6b		P2rx4
Serpinb9		Palb2
Serpinb9b		Pan2
Sertad1		Panx1
Setx		Papd7
Sft2d2		Parp1
Sh2d2a		Parp11
Sh2d5		Parp12
Shoc2		Parp3
Siah2		Patz1
Slc16a1		Paxip1
Slc16a10		Pcf11
Slc16a13		Pcif1
Slc16a3		Pcnt
Slc1a4		Pdcd6ip
Slc25a13		Pde4b
Slc25a15		Pde6d
Slc25a33		Pde7a
Slc26a6		Pdlim1
Slc2a1		Pea15a
Slc2a3		Pex10
Slc30a4		Pglyrp2
Slc39a10		Pgp
Slc39a14		Phactr4
Slc3a2		Phc2
Slc4a1ap		Phf19
Slc7a1		Phrf1
Slc7a11		Pif1
Slc7a5		Pigf
Slk		Pigv
Slmap		Pih1d1
Sltm		Pik3r2
Smarca5		Pim2
Smc5		Pip5k1c
Smox		Pitpnm1
Snap23		Pkig
Snd1		Pknox1
Snx10		Plec
Snx13		Plekha1
Snx4		Plekhf1
Snx9		Plekhm2
Spata5		Plin3
Spata6		Plscr4
Specc1		Pmepa1
Spire1		Pmf1
Spns2		Poc1a
Spred1		Poc5
Spry4		Poglut1
Spty2d1		Pold1
Sqle		Pold2
Srebf1		Pole4
Srebf2		Polg
Srgap3		Polg2
Srp72		Pom121
Ssb		Ppargc1b
Ssfa2		Ppcs
Ssr1		Ppil2
Ssr3		Ppm1h
Stam2		Ppm1m
Stambpl1		Ppp1r12c
Stard4		Ppp1r2
Stc2		Ppp2r4
Stk17b		Ppp2r5d
Stk38l		Ppp6r3
Stk39		Prdx1
Stoml1		Prex1
Strbp		Prim2
Stt3b		Prkab2
Stx17		Prkag1
Styk1		Prkag2
Sub1		Prkar1a
Surf4		Prkcz
Swap70		Prkd2
Syncrip		Prpf19
Sytl2		Prr5
Tacc2		Prss2
Tanc1		Psap
Tatdn1		Psen2
Tax1bp1		Psmb7
Tbl1x		Psmc3ip
Tbl1xr1		Psmd13
Tbpl1		Ptger4
Tcea1		Ptpn1
Tceb3		Ptpn6
Tcf4		Ptprs
Tcp1		Pts
Tec		Pygo2
Tex2		Qprt
Tfb2m		Rab17
Tfrc		Rab19
Tgds		Rab2a
Tgs1		Rab7l1
Thoc1		Rabif
Thy1		Rad21
Tigd2		Rae1
Tjp1		Raf1
Tmed10		Ramp1
Tmem119		Ranbp3
Tmem120b		Rangap1
Tmem123		Rasa3
Tmem171		Rasal3
Tmem183a		Rasgef1b
Tmem30a		Rasgrp1
Tmem40		Rassf5
Tmem41b		Rbks
Tmem51		Rbm14
Tmem57		Rbm22
Tmem97		Rbm4b
Tmod3		Rbms2
Tmprss6		Rbpms
Tnfrsf9		Rcbtb2
Tnpo3		Rcc2
Tns3		Rcn1
Tpp2		Rdh10
Trib3		Rdm1
Trim16		Reep3
Trim33		Repin1
Trp53inp2		Rere
Tspan31		Rfc5
Ttc3		Rffl
Tubb6		Rftn1
Txk		Rgl1
Ube3a		Rgl2
Ubr2		Rgs10
Ubxn7		Rgs3
Ulk2		Rhoa
Upf2		Rhobtb1
Usp47		Rhod
Uspl1		Rhog
Utp11l		Rhoh
Utp6		Rinl
Vamp3		Rit1
Vash1		Rnase4
Vasn		Rnaseh2c
Vav3		Rnf122
Vegfa		Rnf157
Vps13b		Rnf166
Vps35		Rnf38
Vps41		Rnpepl1
Vps53		Rnps1
Vps8		Rora
Wars2		Rpa1
Wdfy1		Rpl22
Wdr37		Rprd1b
Wdr43		Rps17
Wipi2		Rqcd1
Xpo4		Rsad1
Xpot		Rtn4rl1
Xrcc5		Rtp4
Yars		Runx1
Yif1b		Runx2
Zcchc6		Rxra
Zcchc7		Samd10
Zdhhc14		Samhd1
Zfc3h1		Sbk1
Zfp105		Scand1
Zfp106		Scly
Zfp143		Scp2
Zfp277		Scrib
Zfp322a		Scrn3
Zfp426		Scyl1
Zfp52		Sdc3
Zfp608		Sdc4
Zfp62		Sdf4
Zfp64		Sec14l1
Zfp652		Sec22c
Zfp655		Sec61a1
Zfp715		Sema4b
Zfp790		Sema4f
Zfr		Sephs1
Zfx		Serinc3
Zmynd11		Serinc5
Zrsr1		Serpina3g
Zufsp		Sesn1
		Setd3
		Setd4
		Sf3a2
		Sf3b2
		Sfi1
		Sfswap
		Sgms1
		Sgsh
		Sh2b1
		Sh2b3
		Sh3bp5
		Sh3gl1
		Sh3glb1
		Sh3glb2
		Sh3kbp1
		Siah1a
		Sipa1l3
		Sirt3
		Sit1
		Skap1
		Ski
		Skp2
		Sla
		Slain1
		Slc14a1
		Slc15a3
		Slc17a5
		Slc22a15
		Slc25a25
		Slc25a42
		Slc25a44
		Slc25a45
		Slc29a3
		Slc2a6
		Slc2a9
		Slc35b4
		Slc36a1
		Slc37a3
		Slc9a3r1
		Smad1
		Smad3
		Smagp
		Smg5
		Smg6
		Smpdl3a
		Snrk
		Snrpb
		Snx5
		Socs1
		Solh
		Sorl1
		Spata13
		Spin1
		Sppl3
		Spsb3
		Srcap
		Srrm1
		Srsf2
		Ssbp3
		Ssbp4
		Ssna1
		St3gal1
		St3gal6
		Stard3nl
		Stat1
		Stk10
		Stmn1
		Strada
		Stx16
		Sun2
		Supt6h
		Susd3
		Sykb
		Syne2
		Synpo
		Syt11
		Szt2
		Tada2b
		Taf4a
		Taf5l
		Tagln2
		Tbc1d10c
		Tbc1d9b
		Tbx21
		Tcf19
		Tcf3
		Tcf7
		Tcirg1
		Tdp1
		Tecpr1
		Tesc
		Tex261
		Tex264
		Tfip11
		Tgfb3
		Tgfbrap1
		Tgm2
		Thap7
		Thoc6
		Thra
		Thrap3
		Tial1
		Tiam1
		Timeless
		Timp2
		Tle3
		Tm2d3
		Tm9sf1
		Tmed1
		Tmem106a
		Tmem107
		Tmem134
		Tmem154
		Tmem158
		Tmem161a
		Tmem164
		Tmem173
		Tmem176b
		Tmem177
		Tmem194
		Tmem201
		Tmem209
		Tmem222
		Tmem229b
		Tmem48
		Tmem50b
		Tmem64
		Tmem65
		Tmem80
		Tmpo
		Tmppe
		Tmtc4
		Tnfaip1
		Tnfaip8
		Tnfaip8l2
		Tnfrsf25
		Tnfsf10
		Tnfsf14
		Tnfsf8
		Tnrc18
		Tomm20
		Tomm40l
		Tor1aip1
		Tor2a
		Tox
		Tpm1
		Tpst1
		Tpst2
		Traf1
		Traf3
		Traf3ip2
		Traf5
		Tram2
		Trappc1
		Trappc10
		Trappc5
		Trib2
		Trim27
		Trim65
		Trmt2a
		Trp53rk
		Trpc4ap
		Trub2
		Tsen34
		Tshz3
		Tspan32
		Tspan5
		Tspyl3
		Tspyl4
		Tssc1
		Tssc4
		Ttc28
		Ttc32
		Ttc39c
		Ttc7
		Ttf2
		Ttpal
		Tubg1
		Tulp3
		Twf2
		Txnl4b
		Ubac1
		Ubac2
		Ubap2
		Ubp1
		Uck2
		Ucp2
		Unc50
		Unc5b
		Ung
		Usf2
		Usp10
		Usp36
		Usp6nl
		Vamp5
		Vamp8
		Vav1
		Vav2
		Vrk1
		Vrk3
		Wbp4
		Wbscr16
		Wdr20a
		Wdr5
		Wdr62
		Wdr82
		Wdyhv1
		Wee1
		Whsc2
		Wnt5b
		Wscd2
		Wwox
		Wwp2
		Xcl1
		Xdh
		Yipf1
		Ywhab
		Zap70
		Zbp1
		Zbtb3
		Zc3h4
		Zc3h7b
		Zc3hav1
		Zfp161
		Zfp238
		Zfp319
		Zfp367
		Zfp36l1
		Zfp518b
		Zfp664
		Zfp687
		Zfp706
		Zfp740
		Zfp777
		Zfpm1
		Zfyve27
		Zhx3
		Zkscan1
		Zmiz1
		Zmynd8
		Znrf1
		Znrf3
