# Supplementary material for: Runx3-mediated Transcriptional Program in Cytotoxic Lymphocytes
Source: PLoS One. 2013 Nov 13;8(11):e80467. doi: 10.1371/journal.pone.0080467 (PMC3827420; doi:10.1371/journal.pone.0080467)
Supplement: Table S4 — Lists of Runx3-regulated genes that are common to CD8-TC and NKC. (XLS) [file pone.0080467.s009.xls]

## Sheet: Com_Resting_CD8-TC & NKC
Table S4. List of 38 common Runx3-regulated genes in resting CD8-TC and NKC.
	Runx3-/- vs WT							Runx3-/- vs WT
6 Common down-regulated			16 Common Up-regulated			16 Opposite directions		CD8+ T cells	NK cells
Aldh2			Camk4			AI324046		Down	Up
Cst7			Dock9			Alox5ap		Down	Up
Dse			Ecm1			Anxa3		Down	Up
Itgae			Ikzf2			Bank1		Down	Up
Limd1			Inpp4b			Cnr2		Down	Up
Ssh2			Klf7			Cxcr6		Down	Up
			Nlrc5			Emr1		Down	Up
			Rbm33			Gsn		Down	Up
			Rere			Litaf		Down	Up
			Rgs1			Ly86		Down	Up
			Rhoh			Ncf1		Down	Up
			Runx1			Fam189b		Up	Down
			St8sia6			Mett11d1		Up	Down
			Tspan32			Ndrg1		Up	Down
			Ubash3a			Ndrg3		Up	Down
			Xdh			Scml4		Up	Down

## Sheet: Com_IL2-activated_CD8-TC & NKC
Table S4. List of 118 common Runx3-regulated genes in IL-2-activated CD8-TC and NKC.
		Runx3-/- vs WT						Runx3-/- vs WT
38 Common down-regulated			54 Common Up-regulated			26 Opposite directions		CD8+ T cells	NK cells
1110067D22Rik			Abca3			Acsl3		Up	Down
Acpp			Arhgap4			Fyb		Up	Down
Anxa4			Asxl1			Man1a		Up	Down
Arhgef12			Atp10d			Med13		Up	Down
Arsb			Ccm2			Pdk1		Up	Down
Atp8b4			Cd81			Stambpl1		Up	Down
Cdkn2b			Cxcr3			5730508B09Rik		Down	Up
Ctla2a			Dusp7			Ap1ar		Down	Up
Cyp51			Ets1			Ccl3		Down	Up
Ddit4			Ets2			Cib1		Down	Up
Dennd4a			Fam102a			Ctsw		Down	Up
Ehd1			Fam105a			Efhd2		Down	Up
Emilin2			Fam134b			Ggct		Down	Up
Ermp1			Fam55c			Glrx3		Down	Up
Errfi1			Gata3			Gpr114		Down	Up
Fads2			Gimap3			Itgae		Down	Up
Fhl2			Gng12			Lactb		Down	Up
Ier3			Gpnmb			Lgals3bp		Down	Up
Ifitm1			Grap			Myc		Down	Up
Litaf			Gtf2a2			N4bp1		Down	Up
Magohb			Hnrpll			Pea15a		Down	Up
Mctp2			Ikzf3			Prr5		Down	Up
Nab1			Inf2			Rab7l1		Down	Up
Ncald			Itga6			Rtp4		Down	Up
P2ry14			Kbtbd11			Sema4f		Down	Up
Pacs2			Kdm2b			Ttc39c		Down	Up
Pglyrp1			Lbh
Pilrb1			Ly9
Ptpn3			Map2k6
Ptprj			Mboat1
Rab27b			Nck2
Rnpep			Nfkbia
Sec24d			P2rx4
Serpinb9			Polg
Slc16a1			Polg2
Slc30a4			Prkcz
Tmem123			Prkd2
Tnfrsf9			Ramp1
			Rbm14
			Rere
			Rgl2
			Rhoh
			Runx1
			Sgms1
			Ski
			Smad3
			Smpdl3a
			Stat1
			Stk10
			Tox
			Tspan32
			Usp6nl
			Zfp238
			Zmynd8

## Sheet: Com_Resting & IL2-activated_CD8
Table S4. List of 72 common Runx3-regulated genes in resting and IL-2-activated CD8-TC.
	Runx3-/- vs WT							Runx3-/- vs WT
29 Common down-regulated			41 Common Up-regulated			2 Opposite directions		Resting	IL2-activated
1700017B05Rik			2610019F03Rik			Ppt2		Down	Up
5730508B09Rik			A630001G21Rik			Athl1		Up	Down
Acsf2			Als2cl
Arhgef12			Cd226
Atp8b4			Dapl1
C630004H02Rik			Dusp2
Cd38			Dzip1
Chsy1			Ecm1
Cxcr6			Ets2
Dennd4a			Ext1
Dse			Fam102a
Ehd1			Fam55c
Fgf13			Fbxo33
Furin			Folr4
Golm1			Gata3
Itgae			Gimap3
Litaf			Gtdc1
Mmd			Ikbke
Nckap1			Inpp4b
Nkg7			Kbtbd11
Ostf1			Lrig1
Pik3ap1			Ms4a4c
Plcg2			Ncoa3
Plekho1			P2rx7
Pltp			Rere
Prelid2			Rgs1
Sema4f			Rhoh
Slc16a1			Runx1
Usp20			Slamf1
			Slc35b3
			Slc6a19
			Slfn1
			Slfn5
			Smad3
			St6gal1
			St8sia1
			Stat1
			Tspan14
			Tspan32
			Ubxn11
			Zfp281

## Sheet: Com_Resting & IL2-activated_NKC
Table S4. List of 205 common Runx3-regulated genes in resting and IL-2-activated NKC.
	Runx3-/- vs WT							Runx3-/- vs WT
54 Common down-regulated			53 Common Up-regulated			98 Opposite direction		Resting	IL2-activated
1700040L02Rik			9130023H24Rik			A430005L14Rik		Down	Up
2410091C18Rik			Aim1l			Aff3		Down	Up
4933403F05Rik			Arhgef16			Ahsa1		Down	Up
Ankib1			Arid3b			Aldh2		Down	Up
Anxa4			Bank1			Atg16l2		Down	Up
Ap1g1			Camta1			Btbd6		Down	Up
Arl5b			Casp7			Cby1		Down	Up
Avil			Cd81			Cd2		Down	Up
Cdv3			Cnr2			Cds2		Down	Up
Clic4			D930015E06Rik			Cited4		Down	Up
Crem			Dusp7			Creb3		Down	Up
Ctbp2			E2f2			D1Bwg0212e		Down	Up
Dlat			E2f8			Dhodh		Down	Up
Dnajc11			Emid1			Fam149b		Down	Up
Endod1			Fgl2			Fam189b		Down	Up
Errfi1			Gna15			Fbxo21		Down	Up
Fgd5			Gng12			Fbxo7		Down	Up
Gmds			Hp1bp3			Gltpd1		Down	Up
Gphn			Incenp			Gtf2h4		Down	Up
Gpr160			Irf2bp2			Gtf3a		Down	Up
Hsph1			Kifc1			Hdac5		Down	Up
Ift57			Klrc1			Idh3a		Down	Up
Insig2			Lphn1			Il10rb		Down	Up
Jdp2			Lta4h			Ints3		Down	Up
Kctd15			Mapk14			Irf3		Down	Up
Klhl30			Mboat1			Itgae		Down	Up
Lrrc1			Mdm1			Itsn1		Down	Up
Mars			Mpa2l			Kcnj8		Down	Up
Mcf2l			Mxd3			Kti12		Down	Up
Mcfd2			Nasp			Limd1		Down	Up
Mtap7			Nlrc5			Lman2		Down	Up
Ncald			Pde4b			Loh12cr1		Down	Up
Ndrg1			Ppp6r3			Nedd4l		Down	Up
Nmt2			Prss2			Nrarp		Down	Up
Osbpl1a			Psen2			Olfm1		Down	Up
P4ha1			Ramp1			Opa3		Down	Up
Pdss2			Rere			Panx1		Down	Up
Ppp1r3b			Rhoh			Papd7		Down	Up
Pter			Rnase4			Patz1		Down	Up
Rfk			Runx1			Pdlim1		Down	Up
Rhof			Samhd1			Pea15a		Down	Up
Ripk2			Sh3kbp1			Pole4		Down	Up
Rnpep			Slc22a15			Ppcs		Down	Up
Rras2			Tiam1			Ppp1r2		Down	Up
Scd2			Timp2			Ptpn6		Down	Up
Sft2d2			Tmem106a			Rae1		Down	Up
Smox			Tmem164			Rbm14		Down	Up
Spata6			Tnfrsf25			Sfswap		Down	Up
Srgap3			Tspan32			Skap1		Down	Up
Stk38l			Unc50			St3gal6		Down	Up
Styk1			Usp6nl			Taf5l		Down	Up
Tnfrsf9			Xdh			Tdp1		Down	Up
Wipi2			Zmynd8			Tex261		Down	Up
Yars						Tnfaip1		Down	Up
						Traf1		Down	Up
						Trim65		Down	Up
						Tspyl4		Down	Up
						Tssc1		Down	Up
						Ttc32		Down	Up
						Ttc39c		Down	Up
						Ttc7		Down	Up
						Uck2		Down	Up
						Vav1		Down	Up
						Wbscr16		Down	Up
						Zfp664		Down	Up
						Zfpm1		Down	Up
						Anxa3		Up	Down
						Camk4		Up	Down
						Cblb		Up	Down
						Cdh1		Up	Down
						Chd1		Up	Down
						Chd9		Up	Down
						Dock8		Up	Down
						Dock9		Up	Down
						Emilin2		Up	Down
						Epas1		Up	Down
						Ept1		Up	Down
						Fgr		Up	Down
						Gadd45g		Up	Down
						Ifitm1		Up	Down
						Klf7		Up	Down
						Krit1		Up	Down
						Lims1		Up	Down
						Litaf		Up	Down
						Mcpt8		Up	Down
						Mpp6		Up	Down
						Mthfd2		Up	Down
						Osm		Up	Down
						P2ry14		Up	Down
						Rps6ka3		Up	Down
						Sltm		Up	Down
						Specc1		Up	Down
						Stx17		Up	Down
						Syncrip		Up	Down
						Tceb3		Up	Down
						Tpp2		Up	Down
						Usp47		Up	Down
						Zfr		Up	Down

## Sheet: Com_resting & IL15-actinvivo_NK
Table S4. List of 140 common Runx3-regulated genes in resting and IL-15-activated in vivo NKC.
	Runx3-/- vs WT							Runx3-/- vs WT
76 Common down-regulated			58 Common Up-regulated			6 Opposite direction		Resting	IL15-activated
4930486L24Rik			9130023H24Rik			Bcl2		Down	Up
Aff3			Alox5ap			Kcnj8		Down	Up
Akt3			Atxn1			Pik3ip1		Down	Up
Avil			Aurkb			Rundc3b		Down	Up
C1ql3			Bank1			Gatsl3		Up	Down
Camsap1l1			Bub1			Nt5e		Uo	Down
Card6			Casp7
Cd96			Ccl9
Cd99l2			Cd200r1
Cldnd1			Cd22
Clip4			Cd81
Cst7			Cep55
Ddc			Chrne
Ddx31			Cish
Dmrta1			Cpne7
Dpysl3			Cx3cr1
Dse			Dock9
Dsp			Dtx1
E2f5			Dusp7
Ebpl			E2f2
Elovl7			Ecm1
Fam54b			Ect2
Gabarapl1			Emilin2
Gata6			Epas1
Glul			Fgl2
Gphn			Gab2
Gzmm			Gm885
Habp4			Gna15
Hdac4			Hmmr
Il4ra			Inpp4b
Itgax			Kif20a
Itm2a			Lphn1
Itsn1			Lrp1
Jdp2			Ly86
Kcnc1			Mboat1
Kcnip3			Mdm1
Kcnk5			Metrnl
Kctd15			Nlrc5
Kifc3			Pdzd2
Klhl30			Prc1
Lrig3			Psen2
Lrrc1			Ptgs1
Lyplal1			Ramp1
Mamdc2			Rgs18
Mcoln2			Sh3kbp1
Mgll			Slc43a2
Ncald			Srcin1
Nedd4l			St8sia6
Nsg2			Tet1
Parm1			Timp2
Pcnx			Tm6sf2
Pdlim1			Tmem106a
Pea15a			Tpx2
Ptpn6			Tspan32
Qpct			Ubash3a
Rasl12			Usp6nl
Rptor			Vcl
Runx3			Xdh
Slc41a2
Slc44a1
Slc9a9
Ssh2
Stk38l
Styk1
Sulf2
Tbxa2r
Tgfbr3
Tmsb15a
Tnfrsf9
Traf1
Trim13
Ttc21b
Uck2
Vegfc
Yars
Zfp512
